# Supplementary material for: Tetra­aqua­bis[4-(imidazol-1-yl-κN 3)benzoato]manganese(II)
Source: Acta Crystallogr Sect E Struct Rep Online. 2010 Apr 10;66(Pt 5):m513. doi: 10.1107/S1600536810012638 (PMC2979258; doi:10.1107/S1600536810012638)
Supplement: Supplementary file 1 [file e-66-0m513-sup1.cif]

##############################################################################
###                                                                        ###
###        Electronic paper (Acta Crystallographica Section E)             ###
###                                                                        ###
##############################################################################
#                                                                            #
# This CIF contains the data in a paper accepted for publication in Acta     #
# Crystallographica Section E. It conforms to the requirements of Notes      #
# for Authors for Section E, and has been peer reviewed under the auspices   #
# of the IUCr Commission on Journals.                                        #
#                                                                            #
# Full details of the Crystallographic Information File format               #
# are given in the paper "The Crystallographic Information File (CIF):       #
# a New Standard Archive File for Crystallography" by S. R. Hall, F. H.      #
# Allen and I. D. Brown [Acta Cryst. (1991), A47, 655-685].                  #
#                                                                            #
# The current version of the core CIF dictionary is obtainable from          #
# ftp://ftp.iucr.org/pub/cif_core.dic. The current version number is 2.4.    #
#                                                                            #
# Software is freely available for graphical display of the structure(s) in  #
# this CIF.  For information consult the CIF home page http://www.iucr.org/  #
# cif/home.html                                                              #
#                                                                            #
# This file may be used for bona fide research purposes within the           #
# scientific community so long as proper attribution is given to the journal # 
# article from which it was obtained.                                        #
#                                                                            #
##############################################################################
                                             
data_I
_audit_creation_method     SHELXL-97
_chemical_name_systematic
;
Tetraaquabis[4-(imidazol-1-yl-\k<i>N</i>^3^)benzoato]manganese(II)
;
_chemical_name_common     ?
_chemical_formula_moiety     'C20 H22 Mn N4 O8'
_chemical_formula_sum     'C20 H22 Mn N4 O8'
_chemical_formula_iupac     '[Mn (C10 H7 N2 O2)2 (H2 O)4]'
_chemical_formula_weight     501.36
_chemical_melting_point     ?
_symmetry_cell_setting     Monoclinic
_symmetry_space_group_name_H-M     'P 21/c'
_symmetry_space_group_name_Hall     '-P 2ybc'
loop_
    _symmetry_equiv_pos_as_xyz
    'x, y, z'
    '-x, y+1/2, -z+1/2'
    '-x, -y, -z'
    'x, -y-1/2, z-1/2'
_cell_length_a     12.278(12)
_cell_length_b     11.026(11)
_cell_length_c     7.978(7)
_cell_angle_alpha     90.00
_cell_angle_beta     96.91(2)
_cell_angle_gamma     90.00
_cell_volume     1072.2(18)
_cell_formula_units_Z     2
_cell_measurement_reflns_used     3126
_cell_measurement_theta_min     3.34
_cell_measurement_theta_max     27.47
_cell_measurement_temperature     293(2)
_exptl_crystal_description     prism
_exptl_crystal_colour     yellow
_exptl_crystal_size_max     0.28
_exptl_crystal_size_mid     0.14
_exptl_crystal_size_min     0.10
_exptl_crystal_density_diffrn     1.553
_exptl_crystal_density_meas     ?
_exptl_crystal_density_method     'not measured'
_exptl_crystal_F_000     518
_exptl_absorpt_coefficient_mu     0.672
_exptl_absorpt_correction_type     Multi-scan
_exptl_absorpt_process_details     '(SADABS; Sheldrick, 1996)'
_exptl_absorpt_correction_T_min     0.536
_exptl_absorpt_correction_T_max     1.000
_diffrn_ambient_temperature     293(2)
_diffrn_radiation_type     'MoK\a'
_diffrn_radiation_wavelength     0.71073
_diffrn_radiation_source     'fine-focus sealed tube'
_diffrn_radiation_monochromator     'graphite'
_diffrn_measurement_device_type     'Bruker SMART APEX CCD'
_diffrn_measurement_method     '\f and \w scans'
_diffrn_detector_area_resol_mean     ?
_diffrn_reflns_number     7972
_diffrn_reflns_av_R_equivalents     0.0230
_diffrn_reflns_av_sigmaI/netI     0.0206
_diffrn_reflns_theta_min     2.49
_diffrn_reflns_theta_max     27.47
_diffrn_reflns_theta_full     27.47
_diffrn_measured_fraction_theta_max     0.994
_diffrn_measured_fraction_theta_full     0.994
_diffrn_reflns_limit_h_min     -15
_diffrn_reflns_limit_h_max     15
_diffrn_reflns_limit_k_min     -14
_diffrn_reflns_limit_k_max     13
_diffrn_reflns_limit_l_min     -10
_diffrn_reflns_limit_l_max     10
_diffrn_standards_number     ?
_diffrn_standards_interval_count     ?
_diffrn_standards_interval_time     ?
_diffrn_standards_decay_%     ?
_reflns_number_total     2444
_reflns_number_gt     2131
_reflns_threshold_expression     I>2\s(I)
_refine_ls_structure_factor_coef     Fsqd
_refine_ls_matrix_type     full
_refine_ls_R_factor_all     0.0370
_refine_ls_R_factor_gt     0.032
_refine_ls_wR_factor_gt     0.1070
_refine_ls_wR_factor_ref     0.1126
_refine_ls_goodness_of_fit_ref     0.913
_refine_ls_restrained_S_all     0.913
_refine_ls_number_reflns     2444
_refine_ls_number_parameters     195
_refine_ls_number_restraints     0
_refine_ls_hydrogen_treatment     refall
_refine_ls_weighting_scheme     calc
_refine_ls_weighting_details
                    'calc w=1/[\s^2^(Fo^2^)+(0.1P)^2^] where P=(Fo^2^+2Fc^2^)/3'
_atom_sites_solution_hydrogens     geom
_atom_sites_solution_primary     direct
_atom_sites_solution_secondary     difmap
_refine_ls_shift/su_max     0.000
_refine_ls_shift/su_mean     0.000
_refine_diff_density_max     0.356
_refine_diff_density_min     -0.229
_refine_ls_extinction_method     none
_refine_ls_extinction_coef     ?
loop_
    _atom_type_symbol
    _atom_type_description
    _atom_type_scat_dispersion_real
    _atom_type_scat_dispersion_imag
    _atom_type_scat_source
    'C' 'C' 0.0033 0.0016
                         'International Tables Vol C Tables 4.2.6.8 and 6.1.1.4'
    'H' 'H' 0.0000 0.0000
                         'International Tables Vol C Tables 4.2.6.8 and 6.1.1.4'
    'N' 'N' 0.0061 0.0033
                         'International Tables Vol C Tables 4.2.6.8 and 6.1.1.4'
    'O' 'O' 0.0106 0.0060
                         'International Tables Vol C Tables 4.2.6.8 and 6.1.1.4'
    'Mn' 'Mn' 0.3368 0.7283
                         'International Tables Vol C Tables 4.2.6.8 and 6.1.1.4'
_computing_data_collection     'SMART (Bruker, 2007)'
_computing_cell_refinement     'SAINT (Bruker, 2007)'
_computing_data_reduction     'SAINT (Bruker, 2007)'
_computing_structure_solution     'SHELXS97 (Sheldrick, 2008)'
_computing_structure_refinement     'SHELXL97 (Sheldrick, 2008)'
_computing_molecular_graphics     'SHELXTL (Sheldrick, 2008)'
_computing_publication_material     'SHELXTL (Sheldrick, 2008)'
loop_
    _atom_site_type_symbol
    _atom_site_label
    _atom_site_fract_x
    _atom_site_fract_y
    _atom_site_fract_z
    _atom_site_U_iso_or_equiv
    _atom_site_adp_type
    _atom_site_calc_flag
    _atom_site_refinement_flags
    _atom_site_occupancy
    _atom_site_disorder_assembly
    _atom_site_disorder_group
    Mn Mn1 0.0000 0.0000 0.0000 0.02675(15) Uani d S 1 . .
    O O1 -0.85062(8) 0.13841(11) -0.33828(13) 0.0376(3) Uani d . 1 . .
    O O2 -0.77609(10) 0.03929(15) -0.53834(16) 0.0491(3) Uani d . 1 . .
    O O3 0.02777(12) 0.01354(13) 0.27549(16) 0.0452(3) Uani d . 1 . .
    O O4 -0.07938(14) -0.17041(13) 0.03407(19) 0.0636(5) Uani d . 1 . .
    N N1 -0.16150(10) 0.09039(13) 0.01711(16) 0.0364(3) Uani d . 1 . .
    N N2 -0.33890(9) 0.12493(11) -0.04316(14) 0.0289(3) Uani d . 1 . .
    C C1 -0.25122(12) 0.06006(16) -0.0792(2) 0.0383(4) Uani d . 1 . .
    C C2 -0.19202(15) 0.17902(19) 0.1215(3) 0.0523(5) Uani d . 1 . .
    C C3 -0.30063(15) 0.20096(19) 0.0867(3) 0.0550(5) Uani d . 1 . .
    C C4 -0.44787(10) 0.11462(12) -0.12551(16) 0.0259(3) Uani d . 1 . .
    C C5 -0.52854(12) 0.19507(14) -0.08855(19) 0.0325(3) Uani d . 1 . .
    C C6 -0.63403(12) 0.18533(14) -0.1733(2) 0.0332(3) Uani d . 1 . .
    C C7 -0.65917(11) 0.09772(13) -0.29617(17) 0.0265(3) Uani d . 1 . .
    C C8 -0.57766(14) 0.01717(15) -0.3290(2) 0.0347(4) Uani d . 1 . .
    C C9 -0.47314(14) 0.02432(16) -0.2445(2) 0.0372(4) Uani d . 1 . .
    C C10 -0.77070(11) 0.09005(14) -0.39869(17) 0.0301(3) Uani d . 1 . .
    H H1 -0.254(3) 0.0002(18) -0.158(4) 0.067(8) Uiso d . 1 . .
    H H2 -0.139(2) 0.212(2) 0.210(3) 0.068(7) Uiso d . 1 . .
    H H3 -0.347(2) 0.254(2) 0.135(3) 0.070(7) Uiso d . 1 . .
    H H5 -0.5108(14) 0.263(2) -0.006(2) 0.047(6) Uiso d . 1 . .
    H H6 -0.6944(15) 0.2366(18) -0.149(2) 0.039(5) Uiso d . 1 . .
    H H8 -0.5940(17) -0.048(2) -0.418(3) 0.052(5) Uiso d . 1 . .
    H H9 -0.4164(18) -0.036(2) -0.264(2) 0.048(5) Uiso d . 1 . .
    H H11 -0.0941(19) -0.239(2) -0.025(3) 0.065(6) Uiso d . 1 . .
    H H12 -0.1116(17) -0.1765(18) 0.126(3) 0.047(5) Uiso d . 1 . .
    H H13 -0.016(2) -0.035(2) 0.316(3) 0.050(6) Uiso d . 1 . .
    H H14 0.086(2) 0.021(2) 0.330(3) 0.060(7) Uiso d . 1 . .
loop_
    _atom_site_aniso_label
    _atom_site_aniso_U_11
    _atom_site_aniso_U_22
    _atom_site_aniso_U_33
    _atom_site_aniso_U_12
    _atom_site_aniso_U_13
    _atom_site_aniso_U_23
    Mn1 0.0172(2) 0.0347(2) 0.0279(2) -0.00251(9) 0.00068(13) -0.00317(10)
    O1 0.0226(5) 0.0550(7) 0.0358(6) 0.0086(4) 0.0055(4) 0.0051(5)
    O2 0.0278(6) 0.0822(9) 0.0354(6) 0.0050(6) -0.0040(5) -0.0161(6)
    O3 0.0302(7) 0.0748(9) 0.0294(7) -0.0122(6) -0.0018(5) -0.0016(5)
    O4 0.0892(11) 0.0500(8) 0.0604(9) -0.0349(8) 0.0443(9) -0.0225(7)
    N1 0.0238(6) 0.0475(8) 0.0367(6) 0.0026(5) -0.0010(5) -0.0049(6)
    N2 0.0225(6) 0.0352(6) 0.0286(6) 0.0042(4) 0.0020(4) -0.0011(5)
    C1 0.0229(7) 0.0500(10) 0.0413(8) 0.0063(6) 0.0008(6) -0.0125(7)
    C2 0.0345(9) 0.0640(12) 0.0547(11) 0.0065(8) -0.0093(8) -0.0253(9)
    C3 0.0340(9) 0.0664(12) 0.0613(12) 0.0119(8) -0.0084(8) -0.0349(10)
    C4 0.0208(6) 0.0311(7) 0.0258(6) 0.0010(5) 0.0021(5) 0.0016(5)
    C5 0.0268(7) 0.0338(8) 0.0365(7) 0.0020(5) 0.0028(6) -0.0087(6)
    C6 0.0240(6) 0.0356(8) 0.0404(8) 0.0066(5) 0.0062(6) -0.0035(6)
    C7 0.0216(6) 0.0308(7) 0.0274(6) 0.0006(5) 0.0045(5) 0.0040(5)
    C8 0.0274(8) 0.0400(8) 0.0355(9) 0.0045(6) -0.0007(7) -0.0098(6)
    C9 0.0268(8) 0.0413(8) 0.0425(9) 0.0105(6) 0.0004(7) -0.0116(7)
    C10 0.0233(6) 0.0388(8) 0.0285(7) 0.0005(5) 0.0037(5) 0.0072(6)
loop_
    _geom_bond_atom_site_label_1
    _geom_bond_atom_site_label_2
    _geom_bond_site_symmetry_2
    _geom_bond_distance
    _geom_bond_publ_flag
    Mn1 O4 . 2.149(2) ?
    Mn1 O3 . 2.188(2) ?
    Mn1 N1 . 2.238(2) ?
    O1 C10 . 1.2623(19) ?
    O2 C10 . 1.242(2) ?
    O3 H13 . 0.85(2) ?
    O3 H14 . 0.79(3) ?
    O4 H11 . 0.90(2) ?
    O4 H12 . 0.87(2) ?
    N1 C1 . 1.308(2) ?
    N1 C2 . 1.366(2) ?
    N2 C1 . 1.352(2) ?
    N2 C3 . 1.371(2) ?
    N2 C4 . 1.422(2) ?
    C1 H1 . 0.91(2) ?
    C2 C3 . 1.351(3) ?
    C2 H2 . 0.97(2) ?
    C3 H3 . 0.93(3) ?
    C4 C9 . 1.385(2) ?
    C4 C5 . 1.387(2) ?
    C5 C6 . 1.391(2) ?
    C5 H5 . 1.00(2) ?
    C6 C7 . 1.385(2) ?
    C6 H6 . 0.970(19) ?
    C7 C8 . 1.387(2) ?
    C7 C10 . 1.511(2) ?
    C8 C9 . 1.378(3) ?
    C8 H8 . 1.02(2) ?
    C9 H9 . 0.99(2) ?
loop_
    _geom_angle_atom_site_label_1
    _geom_angle_atom_site_label_2
    _geom_angle_atom_site_label_3
    _geom_angle_site_symmetry_1
    _geom_angle_site_symmetry_3
    _geom_angle
    _geom_angle_publ_flag
    O4 Mn1 O4 . 3 180.00(9) ?
    O4 Mn1 O3 . . 87.18(6) ?
    O4 Mn1 O3 3 . 92.82(6) ?
    O4 Mn1 O3 . 3 92.82(6) ?
    O4 Mn1 O3 3 3 87.18(6) ?
    O3 Mn1 O3 . 3 180.00(8) ?
    O4 Mn1 N1 . 3 92.12(9) ?
    O4 Mn1 N1 3 3 87.88(9) ?
    O3 Mn1 N1 . 3 93.41(6) ?
    O3 Mn1 N1 3 3 86.59(6) ?
    O4 Mn1 N1 . . 87.88(9) ?
    O4 Mn1 N1 3 . 92.12(9) ?
    O3 Mn1 N1 . . 86.59(6) ?
    O3 Mn1 N1 3 . 93.41(6) ?
    N1 Mn1 N1 3 . 180.00(9) ?
    Mn1 O3 H13 . . 108.2(16) ?
    Mn1 O3 H14 . . 125.7(18) ?
    H13 O3 H14 . . 115(2) ?
    Mn1 O4 H11 . . 137.2(15) ?
    Mn1 O4 H12 . . 115.5(13) ?
    H11 O4 H12 . . 107.2(18) ?
    C1 N1 C2 . . 105.52(14) ?
    C1 N1 Mn1 . . 122.68(12) ?
    C2 N1 Mn1 . . 131.77(11) ?
    C1 N2 C3 . . 105.95(14) ?
    C1 N2 C4 . . 126.05(13) ?
    C3 N2 C4 . . 128.00(13) ?
    N1 C1 N2 . . 112.07(15) ?
    N1 C1 H1 . . 123(2) ?
    N2 C1 H1 . . 125(2) ?
    C3 C2 N1 . . 109.84(16) ?
    C3 C2 H2 . . 130.1(14) ?
    N1 C2 H2 . . 119.9(14) ?
    C2 C3 N2 . . 106.62(16) ?
    C2 C3 H3 . . 131.2(15) ?
    N2 C3 H3 . . 122.2(15) ?
    C9 C4 C5 . . 119.91(14) ?
    C9 C4 N2 . . 119.65(12) ?
    C5 C4 N2 . . 120.44(13) ?
    C4 C5 C6 . . 119.61(14) ?
    C4 C5 H5 . . 120.7(10) ?
    C6 C5 H5 . . 119.6(10) ?
    C7 C6 C5 . . 120.87(13) ?
    C7 C6 H6 . . 115.9(11) ?
    C5 C6 H6 . . 123.2(11) ?
    C6 C7 C8 . . 118.45(14) ?
    C6 C7 C10 . . 122.20(13) ?
    C8 C7 C10 . . 119.32(14) ?
    C9 C8 C7 . . 121.45(15) ?
    C9 C8 H8 . . 118.5(12) ?
    C7 C8 H8 . . 120.1(12) ?
    C8 C9 C4 . . 119.67(14) ?
    C8 C9 H9 . . 121.2(13) ?
    C4 C9 H9 . . 119.1(13) ?
    O2 C10 O1 . . 124.98(13) ?
    O2 C10 C7 . . 117.26(13) ?
    O1 C10 C7 . . 117.73(14) ?
loop_
    _geom_hbond_atom_site_label_D
    _geom_hbond_atom_site_label_H
    _geom_hbond_atom_site_label_A
    _geom_hbond_site_symmetry_A
    _geom_hbond_distance_DH
    _geom_hbond_distance_HA
    _geom_hbond_distance_DA
    _geom_hbond_angle_DHA
    _geom_hbond_publ_flag
    O3 H13 O1 3_455 0.85(2) 2.02(2) 2.837(3) 161(2) y
    O3 H14 O2 1_656 0.79(3) 1.90(3) 2.688(3) 179(2) y
    O4 H11 O1 2_444 0.90(2) 1.82(2) 2.702(3) 168(2) y
    O4 H12 O1 3_455 0.87(2) 1.86(2) 2.694(3) 158.9(19) y
data_global
_journal_date_recd_electronic     2010-03-17
_journal_date_accepted     2010-04-05
_journal_name_full     'Acta Crystallographica, Section E'
_journal_year     2010
_journal_volume     66
_journal_issue      5
_journal_page_first     m513
_journal_page_last     m513
_journal_paper_category     QM
_journal_coeditor_code     HY2292
_publ_contact_author_name     'Hongyan Xu'
_publ_contact_author_address
;
Fujian Institute of Research on the Structure of Matter
Chinese Academy of Sciences
Fuzhou 350002
People's Republic of China
;
_publ_contact_author_email     hongyan@fjirsm.ac.cn
_publ_contact_author_fax     '86 591 83711028'
_publ_contact_author_phone     '86 591 83713073'
_publ_section_title
;
Tetraaquabis[4-(imidazol-1-yl-\k<i>N</i>^3^)benzoato]manganese(II)
;
loop_
    _publ_author_name
    _publ_author_footnote
    _publ_author_address
    'Zhu, Lei' .
;
Wuhan Institute of Technology
School of Chemical Engineering and Pharmacy
Hubei 430073
People's Republic of China
;
    'Wang, Dabin' .
;
Fujian Institute of Research on the Structure of Matter
Chinese Academy of Sciences
Fuzhou 350002
People's Republic of China
;
    'Xu, Hongyan' .
;
Fujian Institute of Research on the Structure of Matter
Chinese Academy of Sciences
Fuzhou 350002
People's Republic of China
;
