# Supplementary material for: Tetra­aqua­bis[4-(imidazol-1-yl-κN 3)benzoato]manganese(II)
Source: Acta Crystallogr Sect E Struct Rep Online. 2010 Apr 10;66(Pt 5):m513. doi: 10.1107/S1600536810012638 (PMC2979258; doi:10.1107/S1600536810012638)
Supplement: Supplementary file 2 [file e-66-0m513-Isup2.hkl]

# 
# h,k,l, Fc-squared, Fo-squared, sigma(Fo-squared) and status flag 
# 
data_I
_shelx_title ' w1 in P2(1)/c' 
_shelx_refln_list_code          4 
_shelx_F_calc_maximum       87.52 
_exptl_crystal_F_000       259.00 
_reflns_d_resolution_high  0.7705 
 
loop_ 
 _symmetry_equiv_pos_as_xyz 
 'x, y, z' 
 '-x, y+1/2, -z+1/2' 
 '-x, -y, -z' 
 'x, -y-1/2, z-1/2' 
 
_cell_length_a    12.2783 
_cell_length_b    11.0265 
_cell_length_c     7.9785 
_cell_angle_alpha  90.000 
_cell_angle_beta   96.908 
_cell_angle_gamma  90.000 
 
_shelx_F_squared_multiplier     1.000 
 
loop_ 
 _refln_index_h 
 _refln_index_k 
 _refln_index_l 
 _refln_F_squared_calc 
 _refln_F_squared_meas 
 _refln_F_squared_sigma 
 _refln_observed_status 
   2   0   0      367.50      327.33      2.80 o 
   3   0   0      168.15      146.70      2.69 o 
   4   0   0     2645.00     2630.40     20.41 o 
   5   0   0     2437.07     2441.85     14.70 o 
   6   0   0     3495.00     3766.92     24.56 o 
   7   0   0      264.30      239.91      3.27 o 
   8   0   0      531.52      506.55      6.82 o 
   9   0   0     1842.46     1785.93     19.64 o 
  10   0   0       86.55       82.54      2.89 o 
  11   0   0      186.60      191.33      5.14 o 
  12   0   0      485.83      489.46     11.64 o 
  13   0   0      560.98      551.60     12.32 o 
  14   0   0      194.10      163.86     12.31 o 
  15   0   0       35.64       40.60      6.47 o 
   1   1   0       14.28       18.91      0.32 o 
   2   1   0      650.16      599.63      3.41 o 
   3   1   0     2208.56     2274.79     12.90 o 
   4   1   0      111.72      109.04      1.58 o 
   5   1   0       49.83       47.49      1.13 o 
   6   1   0      110.48      133.76      1.93 o 
   7   1   0      360.12      354.28      2.83 o 
   8   1   0      159.66      166.99      2.47 o 
   9   1   0      348.30      329.10      4.39 o 
  10   1   0        9.26       10.73      1.26 o 
  11   1   0        0.15        2.29      1.17 o 
  12   1   0      107.54      104.38      3.01 o 
  13   1   0        6.26       11.06      1.33 o 
  14   1   0        3.56        1.86      1.04 o 
  15   1   0       96.83      104.88      4.13 o 
   1   2   0     2450.39     2322.87     15.54 o 
   2   2   0     2555.13     2480.80     20.24 o 
   3   2   0     1208.09     1165.17      5.83 o 
   4   2   0     7659.13     7726.29     53.65 o 
   5   2   0     6484.45     6577.83     31.35 o 
   6   2   0      142.21      107.49      1.87 o 
   7   2   0     1221.49     1290.78      6.73 o 
   8   2   0     1303.46     1368.65      9.88 o 
   9   2   0     1492.65     1517.09     14.79 o 
  10   2   0       74.72       79.47      2.16 o 
  11   2   0        9.62       12.79      1.48 o 
  12   2   0      617.73      613.53      9.88 o 
  13   2   0      116.70      119.27      3.24 o 
  14   2   0       94.94       90.24      4.77 o 
  15   2   0       53.08       58.24      2.91 o 
   1   3   0      207.49      211.05      2.81 o 
   2   3   0      215.42      209.49      2.16 o 
   3   3   0      916.86      967.43      7.85 o 
   4   3   0      104.22      121.37      1.79 o 
   5   3   0       16.05       20.17      0.91 o 
   6   3   0      439.92      441.10      3.38 o 
   7   3   0      180.11      211.95      3.11 o 
   8   3   0        1.08        1.71      1.07 o 
   9   3   0      112.58      104.70      2.12 o 
  10   3   0      524.82      526.16      7.47 o 
  11   3   0       39.97       36.08      1.91 o 
  12   3   0       31.68       26.90      1.96 o 
  13   3   0       45.30       46.29      2.07 o 
  14   3   0        0.84        2.34      1.03 o 
  15   3   0       73.49       70.47      3.77 o 
   0   4   0      382.15      303.42      6.41 o 
   1   4   0      981.37      903.05      6.78 o 
   2   4   0     5778.25     5625.79     26.57 o 
   3   4   0     2390.06     2275.13     14.71 o 
   4   4   0     6897.14     7168.42     29.68 o 
   5   4   0     1653.20     1713.98      9.81 o 
   6   4   0       16.60       11.42      0.95 o 
   7   4   0      710.01      753.57      6.63 o 
   8   4   0      703.22      729.03      7.11 o 
   9   4   0      115.30      115.98      2.90 o 
  10   4   0     1599.09     1612.92     32.77 o 
  11   4   0      123.04      123.76      3.28 o 
  12   4   0       17.65       20.03      2.00 o 
  13   4   0       58.51       62.01      2.70 o 
  14   4   0       51.47       46.60      2.43 o 
  15   4   0       42.14       43.39      2.91 o 
   1   5   0        1.24        2.76      0.76 o 
   2   5   0      660.98      753.59      5.77 o 
   3   5   0      307.69      337.22      5.74 o 
   4   5   0       23.76       25.59      1.47 o 
   5   5   0      148.59      133.29      2.79 o 
   6   5   0      420.22      417.30      6.24 o 
   7   5   0       56.74       73.04      1.85 o 
   8   5   0      127.88      123.42      2.86 o 
   9   5   0      185.59      184.03      3.28 o 
  10   5   0      444.79      445.81      8.25 o 
  11   5   0       16.73       15.04      1.61 o 
  12   5   0       33.04       30.10      1.99 o 
  13   5   0       11.92        8.72      1.51 o 
  14   5   0        2.91        3.63      1.15 o 
   0   6   0     2920.15     2976.70     87.04 o 
   1   6   0     1464.14     1437.06     13.43 o 
   2   6   0     3790.17     3950.54     17.67 o 
   3   6   0      766.45      762.65      7.31 o 
   4   6   0      431.26      391.18      3.99 o 
   5   6   0      488.84      519.38      5.77 o 
   6   6   0      417.46      423.73      9.17 o 
   7   6   0      319.87      326.88      5.40 o 
   8   6   0      144.11      151.17      3.70 o 
   9   6   0       79.35       76.81      2.40 o 
  10   6   0      647.09      680.91     15.54 o 
  11   6   0      268.84      285.53      8.03 o 
  12   6   0       17.38       19.19      1.80 o 
  13   6   0       45.56       36.38      2.49 o 
  14   6   0      121.09      119.31      6.93 o 
   1   7   0       94.54       89.73      2.20 o 
   2   7   0        2.80        2.27      0.99 o 
   3   7   0      771.46      839.21     11.24 o 
   4   7   0        8.08       10.79      1.43 o 
   5   7   0       43.39       43.12      2.87 o 
   6   7   0       20.00       18.81      1.61 o 
   7   7   0        5.70        3.87      1.20 o 
   8   7   0        1.37        0.58      1.04 o 
   9   7   0        5.60        5.58      1.80 o 
  10   7   0        1.51        3.40      1.96 o 
  11   7   0       30.42       27.24      2.73 o 
  12   7   0       15.97       17.78      2.71 o 
  13   7   0       25.11       29.80      3.01 o 
   0   8   0      331.62      307.35     15.57 o 
   1   8   0      267.13      254.32      8.19 o 
   2   8   0     1002.11     1072.24     18.38 o 
   3   8   0      495.16      515.14      9.01 o 
   4   8   0       73.99       69.00      2.06 o 
   5   8   0      276.76      284.87      5.26 o 
   6   8   0      634.81      687.56     11.11 o 
   7   8   0      762.54      853.34     16.19 o 
   8   8   0       87.06       94.05      3.92 o 
   9   8   0      413.86      447.04     14.98 o 
  10   8   0       32.50       38.56      4.11 o 
  11   8   0       19.23       19.51      2.56 o 
  12   8   0      173.26      188.98      5.24 o 
  13   8   0        6.61        3.23      2.10 o 
   1   9   0       16.09       13.56      1.52 o 
   2   9   0      442.78      438.30     17.82 o 
   3   9   0       20.98       21.24      1.70 o 
   4   9   0       79.67       72.46      2.11 o 
   5   9   0       31.67       31.97      1.66 o 
   6   9   0       11.58       12.31      1.34 o 
   7   9   0       13.76        9.56      1.60 o 
   8   9   0      511.12      568.64     14.21 o 
   9   9   0      123.39      123.99     10.62 o 
  10   9   0       31.17       31.53      3.39 o 
  11   9   0        9.50        8.19      2.60 o 
  12   9   0        0.55        4.09      2.03 o 
   0  10   0      925.87      893.48     27.85 o 
   1  10   0        8.52        6.60      1.03 o 
   2  10   0      355.19      341.92     12.45 o 
   3  10   0      293.16      291.32      8.71 o 
   4  10   0      175.35      169.61      5.45 o 
   5  10   0      182.81      201.32      7.70 o 
   6  10   0      373.48      403.38      9.28 o 
   7  10   0       58.81       64.88      4.08 o 
   8  10   0       31.48       29.02      3.61 o 
   9  10   0      112.30      118.91      7.37 o 
  10  10   0       30.09       32.28      3.87 o 
  11  10   0       70.87       83.79      8.42 o 
   1  11   0        0.23        1.03      0.96 o 
   2  11   0        0.95        1.03      1.33 o 
   3  11   0       10.70       11.30      1.96 o 
   4  11   0        8.81        6.01      1.65 o 
   5  11   0        2.41        2.47      1.45 o 
   6  11   0       47.22       50.54      5.01 o 
   7  11   0       22.65       18.69      3.09 o 
   8  11   0       17.53       22.53      3.21 o 
   9  11   0        2.75        2.80      2.23 o 
  10  11   0        7.26        3.95      2.82 o 
   0  12   0       78.36       68.11      5.16 o 
   1  12   0      307.27      349.02      8.91 o 
   2  12   0       48.58       50.04      4.59 o 
   3  12   0       68.52       66.89      4.60 o 
   4  12   0       42.28       42.39      2.61 o 
   5  12   0      136.91      146.26      6.85 o 
   6  12   0       28.00       27.98      3.76 o 
   7  12   0       11.80       15.46      2.75 o 
   8  12   0       54.28       52.79      5.53 o 
   1  13   0       45.74       50.12      6.06 o 
   2  13   0       60.80       57.39      6.32 o 
   3  13   0        0.06       -1.28      1.60 o 
   4  13   0       63.82       70.50      6.35 o 
   5  13   0        3.97        6.72      4.46 o 
   6  13   0       23.13       20.59      3.35 o 
   0  14   0        0.33       -0.20      2.21 o 
   1  14   0      100.10       98.44      4.79 o 
   2  14   0       12.98       19.22      3.61 o 
   3  14   0       22.03       18.72      9.67 o 
 -15   1   1       91.43       79.66      3.31 o 
 -14   1   1       39.15       34.91      2.85 o 
 -13   1   1      322.81      323.52      6.14 o 
 -12   1   1      686.96      703.40     11.01 o 
 -11   1   1     2648.29     2793.31     36.33 o 
 -10   1   1       97.41      101.68      2.92 o 
  -9   1   1      700.52      727.43      6.59 o 
  -8   1   1      235.20      224.35      2.73 o 
  -7   1   1     2350.72     2412.40     11.25 o 
  -6   1   1     2753.65     2796.99     13.49 o 
  -5   1   1     2831.32     2952.89     21.35 o 
  -4   1   1      909.74      912.45      4.87 o 
  -3   1   1     2057.53     1998.05     27.40 o 
  -2   1   1     3458.97     3581.64     23.68 o 
  -1   1   1       59.20       52.83      0.66 o 
   1   1   1     4147.95     4006.95     45.40 o 
   2   1   1     2052.91     2083.20     12.62 o 
   3   1   1     2095.39     2045.67     14.02 o 
   4   1   1       25.57       24.27      0.85 o 
   5   1   1     1893.21     2220.06     18.77 o 
   6   1   1     2241.38     2451.28     13.01 o 
   7   1   1      519.58      458.36      3.45 o 
   8   1   1      359.10      347.73      3.62 o 
   9   1   1       19.92       17.61      1.45 o 
  10   1   1      155.34      139.16      2.65 o 
  11   1   1      483.42      480.21     10.87 o 
  12   1   1      351.81      342.42     10.59 o 
  13   1   1       22.17       22.71      1.61 o 
  14   1   1        1.80        1.49      1.05 o 
  15   1   1      390.42      445.35     11.31 o 
 -15   2   1        0.19        0.16      1.29 o 
 -14   2   1        5.11        5.03      1.46 o 
 -13   2   1        7.37        5.81      1.20 o 
 -12   2   1       41.94       40.26      2.87 o 
 -11   2   1      321.62      309.45      4.80 o 
 -10   2   1     1698.50     1710.84     19.27 o 
  -9   2   1        0.19        0.75      0.85 o 
  -8   2   1       34.05       38.40      1.46 o 
  -7   2   1      462.14      516.17      4.50 o 
  -6   2   1       62.74       82.78      1.67 o 
  -5   2   1      104.82      109.48      1.85 o 
  -4   2   1      185.56      173.75      2.20 o 
  -3   2   1     1665.41     1645.86     10.86 o 
  -2   2   1       33.11       26.60      0.57 o 
   1   2   1     3281.02     3231.99     18.19 o 
   2   2   1        5.11        7.64      0.53 o 
   3   2   1     2175.11     2217.99     14.42 o 
   4   2   1     2637.31     2735.94     14.42 o 
   5   2   1      731.05      807.14      6.89 o 
   6   2   1      115.21      107.24      1.55 o 
   7   2   1      210.14      205.47      2.26 o 
   8   2   1      104.33      101.62      2.13 o 
   9   2   1      324.89      307.23      4.51 o 
  10   2   1       83.17       80.67      2.16 o 
  11   2   1      246.20      229.91      4.52 o 
  12   2   1        0.64        2.60      1.06 o 
  13   2   1       32.19       37.70      2.27 o 
  14   2   1       79.21       81.92      3.26 o 
  15   2   1        9.13        9.52      2.35 o 
 -15   3   1      252.51      243.61      6.55 o 
 -14   3   1      175.61      174.39      6.20 o 
 -13   3   1      262.02      259.32      4.96 o 
 -12   3   1      197.58      202.68      4.45 o 
 -11   3   1      651.89      627.89     10.92 o 
 -10   3   1       24.03       17.84      1.56 o 
  -9   3   1     1081.36     1157.10     18.49 o 
  -8   3   1     1658.76     1812.16     24.58 o 
  -7   3   1     4618.89     4762.13     17.72 o 
  -6   3   1     1802.16     1893.54      8.98 o 
  -5   3   1     1009.60      966.85      9.19 o 
  -4   3   1     1852.08     1784.50     21.26 o 
  -3   3   1     1304.49     1308.85     10.90 o 
  -2   3   1     3287.62     3211.13     26.22 o 
   0   3   1     3361.91     3542.52     48.34 o 
   1   3   1       37.94       33.24      1.71 o 
   2   3   1        5.82        5.61      0.74 o 
   3   3   1      509.31      529.94      5.74 o 
   4   3   1      688.03      684.09      4.63 o 
   5   3   1     1224.81     1165.28      7.23 o 
   6   3   1      506.17      472.10      3.79 o 
   7   3   1      620.59      628.48      6.02 o 
   8   3   1     1487.64     1519.47     13.06 o 
   9   3   1      209.38      191.89      3.45 o 
  10   3   1      461.01      460.81      5.86 o 
  11   3   1        3.41        5.80      0.93 o 
  12   3   1      543.78      503.61      9.46 o 
  13   3   1       96.26       98.88      4.08 o 
  14   3   1       62.23       64.37      3.15 o 
  15   3   1       44.73       50.04      3.67 o 
 -15   4   1        0.00        2.03      1.11 o 
 -14   4   1       75.47       81.02      3.37 o 
 -13   4   1       67.38       58.95      3.02 o 
 -12   4   1       94.43      101.07      3.54 o 
 -11   4   1       39.78       39.01      2.05 o 
 -10   4   1        4.49        3.38      1.03 o 
  -9   4   1       80.37       82.46      2.37 o 
  -8   4   1       63.73       83.44      1.99 o 
  -7   4   1      135.62      136.24      2.31 o 
  -6   4   1      206.54      197.40      3.78 o 
  -5   4   1      931.92     1033.26      7.26 o 
  -4   4   1      563.38      607.38      4.84 o 
  -3   4   1      194.24      228.00      2.38 o 
  -2   4   1     1274.40     1298.50     11.75 o 
  -1   4   1     3262.84     3500.01     15.38 o 
   0   4   1       48.08       52.74      1.19 o 
   1   4   1      918.99      891.86      5.52 o 
   2   4   1       24.09       32.56      0.92 o 
   3   4   1        8.44       13.23      1.20 o 
   4   4   1       29.86       35.00      1.19 o 
   5   4   1      470.15      444.13      4.56 o 
   6   4   1       33.69       28.23      1.23 o 
   7   4   1       55.12       60.58      1.72 o 
   8   4   1      667.02      672.12      8.00 o 
   9   4   1      628.89      610.35      7.45 o 
  10   4   1        3.49        3.31      0.93 o 
  11   4   1      124.06      114.40      3.33 o 
  12   4   1        3.29        4.18      1.24 o 
  13   4   1        0.25        3.00      1.42 o 
  14   4   1        5.33        2.76      1.16 o 
 -14   5   1       72.49       71.73      4.07 o 
 -13   5   1      542.12      558.22     14.02 o 
 -12   5   1        0.82        0.91      1.13 o 
 -11   5   1      226.09      234.84      8.17 o 
 -10   5   1     1167.65     1188.21     31.26 o 
  -9   5   1      760.53      766.32      9.46 o 
  -8   5   1      534.64      577.47      9.48 o 
  -7   5   1      230.11      202.19      3.49 o 
  -6   5   1      786.09      749.69      7.23 o 
  -5   5   1      119.61       85.20      2.77 o 
  -4   5   1     2567.42     2920.53     18.47 o 
  -3   5   1      562.74      523.21      4.52 o 
  -2   5   1     2365.47     2395.62     21.89 o 
  -1   5   1      984.81      998.66      6.86 o 
   0   5   1     1682.39     1646.40     10.18 o 
   1   5   1     1453.50     1454.76     14.11 o 
   2   5   1      105.52      102.22      1.74 o 
   3   5   1     1715.41     1757.78     13.11 o 
   4   5   1      494.30      474.15      4.85 o 
   5   5   1      183.34      178.57      2.76 o 
   6   5   1      107.40      100.14      2.13 o 
   7   5   1       18.60       19.60      1.32 o 
   8   5   1      439.18      454.20      5.66 o 
   9   5   1        2.26        1.51      0.95 o 
  10   5   1      272.83      255.02      5.30 o 
  11   5   1      173.90      168.77      3.92 o 
  12   5   1       76.57       69.48      3.17 o 
  13   5   1       69.67       70.63      2.99 o 
  14   5   1      163.03      145.05      7.91 o 
 -14   6   1       37.86       40.50      3.31 o 
 -13   6   1        2.12        4.86      1.92 o 
 -12   6   1        5.82        6.60      2.02 o 
 -11   6   1       10.13        9.72      1.97 o 
 -10   6   1        2.66        2.82      1.87 o 
  -9   6   1       17.35       13.04      1.81 o 
  -8   6   1        2.44        1.91      1.05 o 
  -7   6   1       54.65       53.53      1.71 o 
  -6   6   1      297.02      329.05      7.36 o 
  -5   6   1      372.34      405.98      6.36 o 
  -4   6   1       72.14       75.50      1.90 o 
  -3   6   1      592.97      589.33      7.71 o 
  -2   6   1        9.26       10.39      1.17 o 
  -1   6   1      305.16      340.39      3.18 o 
   0   6   1      206.46      215.69      2.92 o 
   1   6   1      255.29      269.10      2.91 o 
   2   6   1      542.71      599.02      5.02 o 
   3   6   1      819.87      942.97      5.91 o 
   4   6   1       45.62       40.98      2.46 o 
   5   6   1      163.55      163.94      3.49 o 
   6   6   1        5.25        7.21      1.42 o 
   7   6   1      494.71      532.77      7.38 o 
   8   6   1      130.76      125.51      3.27 o 
   9   6   1      262.65      262.45      5.29 o 
  10   6   1       73.00       66.55      2.04 o 
  11   6   1      137.00      137.26      4.76 o 
  12   6   1        0.45        1.12      0.95 o 
  13   6   1        0.05        1.82      1.61 o 
  14   6   1        0.04        1.98      1.91 o 
 -13   7   1       64.84       68.58      4.75 o 
 -12   7   1      152.93      152.64      6.63 o 
 -11   7   1      399.77      423.83     10.22 o 
 -10   7   1      203.44      199.26      5.95 o 
  -9   7   1     1146.45     1234.32     28.34 o 
  -8   7   1       41.93       44.60      3.39 o 
  -7   7   1      212.53      193.51      3.80 o 
  -6   7   1      354.52      399.17      6.07 o 
  -5   7   1      649.33      666.25      8.81 o 
  -4   7   1      881.44      886.85     14.62 o 
  -3   7   1     1186.68     1231.12     19.58 o 
  -2   7   1      196.96      179.73      3.22 o 
  -1   7   1      506.55      514.34      5.40 o 
   0   7   1      179.29      158.95      2.83 o 
   1   7   1      332.43      318.91      3.94 o 
   2   7   1     1090.46     1145.68     16.72 o 
   3   7   1      902.34      947.61      9.40 o 
   4   7   1       57.90       55.67      1.75 o 
   5   7   1      118.50      129.68      3.50 o 
   6   7   1       76.09       85.04      3.60 o 
   7   7   1       56.30       47.83      2.58 o 
   8   7   1      527.65      555.73     11.04 o 
   9   7   1      472.73      502.38     15.03 o 
  10   7   1      253.86      260.78     13.97 o 
  11   7   1        9.01        8.14      2.59 o 
  12   7   1       84.06       77.27      5.52 o 
  13   7   1       19.18       16.70      2.83 o 
 -13   8   1        3.14        2.21      1.77 o 
 -12   8   1        0.08        0.60      1.55 o 
 -11   8   1       13.87       13.14      4.24 o 
 -10   8   1        5.72        3.35      1.98 o 
  -9   8   1      106.47      120.67      4.38 o 
  -8   8   1        7.13        4.36      1.80 o 
  -7   8   1       74.18       61.39      2.90 o 
  -6   8   1       25.16       20.89      1.52 o 
  -5   8   1       98.34      100.10      3.69 o 
  -4   8   1        0.04        1.00      0.58 o 
  -3   8   1       46.85       56.61      1.87 o 
  -2   8   1      106.83      108.23      2.58 o 
  -1   8   1       25.09       25.03      1.46 o 
   0   8   1        8.71        7.32      1.03 o 
   1   8   1       91.14      112.44      3.70 o 
   2   8   1        1.36        3.14      0.82 o 
   3   8   1      215.97      200.36      3.86 o 
   4   8   1       91.92       94.07      2.45 o 
   5   8   1        0.34       -0.38      0.86 o 
   6   8   1        6.20        5.82      1.64 o 
   7   8   1       68.90       62.40      2.83 o 
   8   8   1        0.71        1.47      1.08 o 
   9   8   1       49.37       45.40      2.78 o 
  10   8   1       20.00       19.99      3.30 o 
  11   8   1       26.80       22.90      3.65 o 
  12   8   1        0.90        0.94      1.57 o 
 -12   9   1       77.43       79.30      3.68 o 
 -11   9   1      161.14      174.92     10.68 o 
 -10   9   1       14.60       12.56      2.31 o 
  -9   9   1      220.10      208.14     10.37 o 
  -8   9   1       65.97       71.36      4.09 o 
  -7   9   1      592.34      618.77     21.02 o 
  -6   9   1      560.88      621.08     17.58 o 
  -5   9   1      307.87      291.68      8.66 o 
  -4   9   1      201.97      193.60      4.13 o 
  -3   9   1      467.81      479.34      7.52 o 
  -2   9   1      344.01      341.84      6.79 o 
  -1   9   1       39.78       38.23      2.16 o 
   0   9   1      195.31      192.59      4.38 o 
   1   9   1       81.60       77.78      3.64 o 
   2   9   1      163.05      165.35      3.15 o 
   3   9   1       78.98       75.53      2.72 o 
   4   9   1      228.12      232.86      5.28 o 
   5   9   1      160.19      169.48      4.73 o 
   6   9   1      384.53      398.66      9.74 o 
   7   9   1      108.01      107.57      3.72 o 
   8   9   1       69.92       75.65      4.69 o 
   9   9   1      144.39      153.64      7.50 o 
  10   9   1      116.58      120.06     11.07 o 
  11   9   1       26.01       24.72      4.09 o 
  12   9   1        8.98        7.51      2.50 o 
 -11  10   1        1.31        5.59      2.23 o 
 -10  10   1        2.78        3.51      2.92 o 
  -9  10   1        0.01        3.09      2.06 o 
  -8  10   1        2.29        2.59      2.05 o 
  -7  10   1        6.43        4.82      1.49 o 
  -6  10   1       17.24       16.40      2.34 o 
  -5  10   1       10.03       10.95      1.20 o 
  -4  10   1       41.42       44.10      2.30 o 
  -3  10   1      507.98      549.19     15.82 o 
  -2  10   1      101.33       98.80      3.04 o 
  -1  10   1      155.38      160.57      8.54 o 
   0  10   1       24.06       23.27      1.69 o 
   1  10   1        6.80        7.63      1.76 o 
   2  10   1        4.90        3.46      1.74 o 
   3  10   1        4.84        3.06      1.68 o 
   4  10   1       21.59       18.38      2.57 o 
   5  10   1        0.01        1.27      1.50 o 
   6  10   1        0.01        1.02      1.15 o 
   7  10   1       96.44       83.37      3.20 o 
   8  10   1      113.84      105.24      5.91 o 
   9  10   1        5.83        4.27      2.22 o 
  10  10   1        1.63        1.90      1.85 o 
  11  10   1        3.90        4.89      2.72 o 
 -10  11   1       54.42       46.42      5.52 o 
  -9  11   1        1.00        1.35      2.36 o 
  -8  11   1      216.41      212.45     15.13 o 
  -7  11   1       78.94       83.31      4.81 o 
  -6  11   1       76.90       78.71      6.31 o 
  -5  11   1      133.56      128.44      4.86 o 
  -4  11   1       50.69       44.06      3.47 o 
  -3  11   1        5.60        5.06      1.29 o 
  -2  11   1      560.81      615.83     16.28 o 
  -1  11   1       42.62       47.54      4.72 o 
   0  11   1      289.74      277.89     15.51 o 
   1  11   1      573.38      652.96     31.16 o 
   2  11   1       33.65       34.84      2.52 o 
   3  11   1        6.92        6.77      1.62 o 
   4  11   1       60.32       60.84      2.77 o 
   5  11   1      107.96      120.72      4.00 o 
   6  11   1      279.07      303.54      9.85 o 
   7  11   1       99.90      105.61      9.72 o 
   8  11   1        4.51        3.24      2.18 o 
   9  11   1        3.73        4.91      2.35 o 
  -8  12   1        0.65        1.10      2.70 o 
  -7  12   1       42.55       47.59      4.38 o 
  -6  12   1        0.00        1.91      2.24 o 
  -5  12   1        0.32        1.29      1.71 o 
  -4  12   1        1.76        0.34      3.01 o 
  -3  12   1        0.14        0.54      1.52 o 
  -2  12   1       29.28       30.48      4.44 o 
  -1  12   1      165.88      175.93      7.98 o 
   0  12   1       71.38       72.27      5.45 o 
   1  12   1       97.49      106.01      3.85 o 
   2  12   1       29.37       24.08      2.16 o 
   3  12   1        2.56        1.43      1.42 o 
   4  12   1       15.29       16.27      2.00 o 
   5  12   1        3.14        2.87      1.31 o 
   6  12   1        0.04        0.72      2.01 o 
   7  12   1        7.63        5.41      2.22 o 
   8  12   1        0.16        1.72      2.35 o 
  -6  13   1       47.68       52.64      6.60 o 
  -5  13   1       25.31       30.02      6.05 o 
  -4  13   1       90.67      104.63      6.98 o 
  -3  13   1       32.56       30.39      4.63 o 
  -2  13   1       18.59       23.62      3.56 o 
  -1  13   1      180.98      204.67      7.56 o 
   0  13   1        1.62        1.85      2.11 o 
   1  13   1      170.11      196.42     11.95 o 
   2  13   1       31.15       32.24      2.87 o 
   3  13   1       39.63       40.11      3.01 o 
   4  13   1        5.28        6.78      2.15 o 
   5  13   1       86.31       87.55      5.36 o 
   6  13   1        1.73        4.06      3.00 o 
  -3  14   1        0.02        2.50      2.98 o 
  -2  14   1        4.93        5.52      3.26 o 
  -1  14   1        0.82        0.55      2.00 o 
   0  14   1        0.75        2.45      2.54 o 
   1  14   1        3.35        5.06      1.88 o 
   2  14   1        0.12        1.16      1.75 o 
 -15   0   2      109.69      111.92      6.97 o 
 -14   0   2      152.89      155.89     10.09 o 
 -13   0   2      700.82      706.51     22.26 o 
 -12   0   2      549.49      568.25     12.92 o 
 -11   0   2      221.70      206.58      5.18 o 
 -10   0   2     1850.39     2032.57     17.27 o 
  -9   0   2     1583.55     1659.54     18.92 o 
  -8   0   2      539.36      524.63      6.48 o 
  -7   0   2       68.53       80.93      3.03 o 
  -6   0   2      127.61      157.80      2.63 o 
  -5   0   2      379.04      345.16      4.01 o 
  -4   0   2      174.92      185.84      2.85 o 
  -3   0   2       78.73       85.56      1.61 o 
  -2   0   2     2299.63     2452.41     65.47 o 
   1   0   2     2669.24     2873.00     19.70 o 
   2   0   2       95.85      102.41      2.36 o 
   3   0   2       26.26       16.81      0.54 o 
   4   0   2     4209.33     4067.02     32.74 o 
   5   0   2      290.29      228.85      3.44 o 
   6   0   2      821.77      850.65      7.20 o 
   7   0   2      449.98      454.45      5.78 o 
   8   0   2      176.56      155.31      3.44 o 
   9   0   2      191.88      176.11      9.72 o 
  10   0   2        5.05       16.22      1.97 o 
  11   0   2     1817.85     1710.22     42.23 o 
  12   0   2      525.42      567.23     17.16 o 
  13   0   2      466.14      477.94     17.48 o 
  14   0   2      141.95      137.94      6.90 o 
  15   0   2       55.83       47.28      4.70 o 
 -15   1   2        0.22        0.49      1.08 o 
 -14   1   2       23.24       19.10      2.28 o 
 -13   1   2        0.86        3.18      1.17 o 
 -12   1   2       70.86       77.03      2.74 o 
 -11   1   2      455.63      448.45      7.72 o 
 -10   1   2      144.06      154.41      2.82 o 
  -9   1   2        2.74        2.04      0.68 o 
  -8   1   2       43.33       48.26      1.31 o 
  -7   1   2      907.67      970.19      7.66 o 
  -6   1   2      345.05      330.54      2.75 o 
  -5   1   2     1095.30     1268.40      8.33 o 
  -4   1   2       26.18       27.36      0.60 o 
  -3   1   2      906.89      986.35     12.59 o 
  -1   1   2     4864.99     5323.56     48.81 o 
   0   1   2        3.56        4.42      0.80 o 
   1   1   2       30.36       23.66      0.65 o 
   2   1   2      332.04      362.06      4.62 o 
   3   1   2       28.03       30.16      1.23 o 
   4   1   2      144.81      162.90      2.30 o 
   5   1   2     2299.59     2473.47     16.94 o 
   6   1   2      172.45      153.53      1.79 o 
   7   1   2        6.09        6.01      0.79 o 
   8   1   2      337.71      317.01      4.00 o 
   9   1   2      182.74      163.21      3.10 o 
  10   1   2       32.41       26.54      1.35 o 
  11   1   2        0.09        1.68      0.74 o 
  12   1   2        2.74        4.54      1.13 o 
  13   1   2        0.03        1.19      1.39 o 
  14   1   2        8.97        5.68      1.39 o 
  15   1   2       15.00       20.66      2.51 o 
 -15   2   2       29.38       25.92      2.61 o 
 -14   2   2      193.12      188.72      5.71 o 
 -13   2   2      403.27      409.27      8.00 o 
 -12   2   2      337.62      334.53      6.72 o 
 -11   2   2      216.58      208.47      4.11 o 
 -10   2   2       68.66       73.12      1.72 o 
  -9   2   2      493.62      524.13      6.40 o 
  -8   2   2      798.61      815.80      8.08 o 
  -7   2   2      416.63      408.08      3.02 o 
  -6   2   2      161.15      150.52      1.94 o 
  -5   2   2     3931.97     4271.07     23.88 o 
  -4   2   2      222.59      185.80      2.81 o 
  -3   2   2      511.81      501.95      4.29 o 
  -2   2   2     5186.38     5220.95     48.55 o 
   0   2   2        8.44       10.09      0.71 o 
   1   2   2       13.20        7.28      1.01 o 
   2   2   2        4.32        4.57      0.48 o 
   3   2   2       79.68       61.11      1.35 o 
   4   2   2      655.08      566.64      4.51 o 
   5   2   2     1428.50     1427.79      7.57 o 
   6   2   2      755.76      750.29      4.21 o 
   7   2   2      253.66      261.89      2.90 o 
   8   2   2     1409.01     1414.31     12.17 o 
   9   2   2      650.01      634.53      7.19 o 
  10   2   2      348.22      338.97      5.22 o 
  11   2   2      224.12      219.14      4.91 o 
  12   2   2      246.15      256.15      6.63 o 
  13   2   2      340.12      330.75      9.09 o 
  14   2   2      357.80      421.00      6.84 o 
 -15   3   2        5.97        7.92      1.35 o 
 -14   3   2        0.76        1.45      0.88 o 
 -13   3   2      147.98      145.83      3.44 o 
 -12   3   2       52.60       49.09      2.34 o 
 -11   3   2      587.31      587.72     10.40 o 
 -10   3   2        2.03        1.20      1.00 o 
  -9   3   2       20.05       16.98      1.01 o 
  -8   3   2      267.12      252.77      3.58 o 
  -7   3   2      139.53      145.87      2.28 o 
  -6   3   2       70.68       63.80      1.80 o 
  -5   3   2      577.60      701.92      6.54 o 
  -4   3   2       32.95       34.36      1.36 o 
  -3   3   2       99.20      108.17      2.49 o 
  -2   3   2       30.50       32.34      0.87 o 
  -1   3   2     1053.78      962.20      5.54 o 
   0   3   2        0.96        1.14      0.31 o 
   1   3   2      225.27      230.58      3.21 o 
   2   3   2        5.03        9.21      1.32 o 
   3   3   2      917.63      860.33      7.86 o 
   4   3   2      450.79      456.73      4.10 o 
   5   3   2      737.93      812.62      4.77 o 
   6   3   2      151.08      135.13      2.11 o 
   7   3   2      320.60      334.02      4.31 o 
   8   3   2       12.98       15.01      1.16 o 
   9   3   2      163.52      151.67      3.13 o 
  10   3   2        4.29        1.81      0.77 o 
  11   3   2       79.63       74.87      2.79 o 
  12   3   2       17.46       17.29      1.65 o 
  13   3   2       38.13       39.89      3.32 o 
  14   3   2       60.40       77.68      5.59 o 
 -15   4   2       99.51      101.43      3.85 o 
 -14   4   2      105.60      108.26      4.43 o 
 -13   4   2      355.92      352.70      8.43 o 
 -12   4   2      195.55      204.57      4.41 o 
 -11   4   2      357.89      352.20      7.93 o 
 -10   4   2      139.94      135.80      3.72 o 
  -9   4   2       19.06       19.99      2.23 o 
  -8   4   2      979.47     1066.32     15.32 o 
  -7   4   2       36.34       36.43      0.93 o 
  -6   4   2      622.88      634.20      7.45 o 
  -5   4   2     1101.62     1131.62      8.57 o 
  -4   4   2      764.45      796.45      5.62 o 
  -3   4   2      471.06      451.98      4.74 o 
  -2   4   2        3.53        2.60      1.19 o 
  -1   4   2       27.49       36.88      1.11 o 
   0   4   2        1.98        2.45      0.89 o 
   1   4   2     3369.77     3581.09     26.01 o 
   2   4   2        9.41        3.97      1.00 o 
   3   4   2      421.24      429.84      3.74 o 
   4   4   2      759.43      764.31      6.47 o 
   5   4   2      370.59      360.69      3.44 o 
   6   4   2      155.56      131.64      2.02 o 
   7   4   2     1010.35     1018.07      9.74 o 
   8   4   2      257.76      243.31      3.97 o 
   9   4   2     1101.20     1066.48     11.28 o 
  10   4   2      610.73      606.86      9.75 o 
  11   4   2       90.13       97.31      3.90 o 
  12   4   2       31.35       25.62      2.01 o 
  13   4   2      131.09      112.08      5.53 o 
  14   4   2      442.28      496.49     11.61 o 
 -14   5   2       13.45       17.57      2.16 o 
 -13   5   2        0.79        2.66      1.25 o 
 -12   5   2       37.81       39.24      2.59 o 
 -11   5   2       27.25       29.59      2.51 o 
 -10   5   2        5.67        3.91      1.19 o 
  -9   5   2        0.60        1.83      1.48 o 
  -8   5   2       33.39       44.17      2.48 o 
  -7   5   2      144.48      148.86      3.75 o 
  -6   5   2       27.58       30.45      1.10 o 
  -5   5   2       23.28       23.61      0.96 o 
  -4   5   2       12.82       11.07      0.90 o 
  -3   5   2      868.20      854.96      4.98 o 
  -2   5   2      976.55     1046.63      7.31 o 
  -1   5   2      698.26      748.15      5.11 o 
   0   5   2       40.02       29.89      0.87 o 
   1   5   2      107.11      131.44      2.69 o 
   2   5   2      124.04      116.46      2.85 o 
   3   5   2       16.97       13.76      0.79 o 
   4   5   2      370.69      382.10      4.68 o 
   5   5   2      251.08      251.42      6.17 o 
   6   5   2        6.00        4.39      1.06 o 
   7   5   2        0.45        1.36      0.82 o 
   8   5   2      390.91      371.54      5.58 o 
   9   5   2      147.32      150.66      3.22 o 
  10   5   2        4.57        4.74      1.05 o 
  11   5   2       17.33       12.33      1.63 o 
  12   5   2       76.30       81.80      3.68 o 
  13   5   2       51.31       46.09      3.05 o 
  14   5   2        0.17       -0.44      2.79 o 
 -14   6   2       73.54       65.26      6.72 o 
 -13   6   2       93.40       89.17      5.82 o 
 -12   6   2       93.49       94.71      5.77 o 
 -11   6   2      163.37      159.52      7.47 o 
 -10   6   2      399.40      423.67     14.35 o 
  -9   6   2      351.74      375.81     10.30 o 
  -8   6   2      765.67      747.51     18.45 o 
  -7   6   2       30.37       36.04      2.35 o 
  -6   6   2        1.05        1.03      0.85 o 
  -5   6   2       19.04       27.22      1.73 o 
  -4   6   2       91.18       86.90      1.73 o 
  -3   6   2     1499.42     1615.45     21.66 o 
  -2   6   2      634.23      718.54      9.31 o 
  -1   6   2       24.85       18.75      1.41 o 
   0   6   2       43.23       39.45      2.65 o 
   1   6   2     1907.33     2003.34      9.59 o 
   2   6   2      423.88      387.66      4.95 o 
   3   6   2      842.11      819.88     10.19 o 
   4   6   2      428.88      368.21      4.55 o 
   5   6   2      279.98      287.48      5.34 o 
   6   6   2      485.06      484.73      8.25 o 
   7   6   2       86.52       90.52      3.29 o 
   8   6   2       18.82       21.40      2.01 o 
   9   6   2      806.91      857.33     26.72 o 
  10   6   2      326.99      306.29      8.60 o 
  11   6   2      310.54      297.09      9.92 o 
  12   6   2      162.30      162.15      5.49 o 
  13   6   2       55.98       45.86      3.34 o 
 -13   7   2       54.25       62.25      4.78 o 
 -12   7   2       45.15       43.87      3.59 o 
 -11   7   2       66.33       78.18      4.46 o 
 -10   7   2       90.45       99.28      4.08 o 
  -9   7   2        0.02       -0.07      1.41 o 
  -8   7   2        0.81        1.30      1.72 o 
  -7   7   2       14.67       14.92      1.91 o 
  -6   7   2       35.54       42.12      1.58 o 
  -5   7   2       38.71       40.62      3.18 o 
  -4   7   2        2.28        4.02      1.81 o 
  -3   7   2       38.02       33.88      1.48 o 
  -2   7   2        3.59        6.95      1.06 o 
  -1   7   2      595.37      644.24      7.58 o 
   0   7   2      122.65      120.45      1.95 o 
   1   7   2       54.77       60.47      1.33 o 
   2   7   2       70.68       67.91      2.51 o 
   3   7   2        0.07        0.19      0.16 o 
   4   7   2        3.57        2.85      1.07 o 
   5   7   2        8.15        7.28      1.80 o 
   6   7   2       10.89       14.53      1.72 o 
   7   7   2      467.86      447.29      9.17 o 
   8   7   2      962.84     1015.72     21.89 o 
   9   7   2       11.44       12.67      1.88 o 
  10   7   2        1.73       -0.14      1.32 o 
  11   7   2        4.42        3.90      1.83 o 
  12   7   2       56.67       66.74      8.75 o 
  13   7   2        6.92        6.43      2.43 o 
 -13   8   2        0.88        1.09      1.79 o 
 -12   8   2       64.23       65.59      4.09 o 
 -11   8   2      205.10      198.82     10.47 o 
 -10   8   2       71.65       74.00      3.92 o 
  -9   8   2      308.08      303.56     12.65 o 
  -8   8   2       80.40       88.21      6.70 o 
  -7   8   2      544.59      547.98     16.27 o 
  -6   8   2      242.45      254.98     13.22 o 
  -5   8   2      119.55      132.42      3.00 o 
  -4   8   2        7.76        8.81      1.14 o 
  -3   8   2     1704.13     1793.82     39.81 o 
  -2   8   2       30.52       31.68      1.65 o 
  -1   8   2      796.20      812.46     12.91 o 
   0   8   2       14.18       17.18      1.40 o 
   1   8   2       55.10       59.06      1.56 o 
   2   8   2      321.79      342.59      6.63 o 
   3   8   2      131.82      126.50      4.20 o 
   4   8   2      186.59      179.85      4.43 o 
   5   8   2      395.55      390.16      7.39 o 
   6   8   2      650.38      655.98     12.45 o 
   7   8   2        3.93        4.49      1.31 o 
   8   8   2      362.97      366.91      8.55 o 
   9   8   2      232.13      238.63      5.75 o 
  10   8   2      189.69      191.30      7.22 o 
  11   8   2      179.74      195.27      7.43 o 
  12   8   2       73.68       77.97      5.19 o 
 -12   9   2        0.11        1.17      1.82 o 
 -11   9   2        0.20        2.06      1.87 o 
 -10   9   2        4.32        3.10      1.65 o 
  -9   9   2       62.75       59.54      3.50 o 
  -8   9   2       96.99       92.58      3.82 o 
  -7   9   2       20.14       20.21      2.76 o 
  -6   9   2        0.12        1.00      1.67 o 
  -5   9   2       21.80       18.11      2.71 o 
  -4   9   2        2.43        2.56      0.79 o 
  -3   9   2        7.78        7.72      1.54 o 
  -2   9   2      146.63      150.46      3.59 o 
  -1   9   2       68.99       69.67      1.93 o 
   0   9   2        0.21        1.33      0.77 o 
   1   9   2        1.10        0.54      1.27 o 
   2   9   2      142.72      142.81      4.35 o 
   3   9   2      104.17      106.78      3.45 o 
   4   9   2      116.80      113.75      3.73 o 
   5   9   2       36.50       38.51      2.45 o 
   6   9   2       10.55       10.91      1.73 o 
   7   9   2       12.77       14.06      2.17 o 
   8   9   2        0.44        2.66      1.61 o 
   9   9   2       36.76       35.43      3.45 o 
  10   9   2      105.07      110.89     10.30 o 
  11   9   2        5.97       10.80      6.36 o 
 -11  10   2       25.95       29.17      3.04 o 
 -10  10   2      247.81      282.74     15.81 o 
  -9  10   2        0.53        1.07      1.67 o 
  -8  10   2        0.46        2.14      1.92 o 
  -7  10   2      172.97      174.09      5.84 o 
  -6  10   2      342.20      350.19     17.90 o 
  -5  10   2      225.07      236.26     12.41 o 
  -4  10   2      113.15      110.27      4.61 o 
  -3  10   2        7.81        8.42      1.17 o 
  -2  10   2       87.69       92.75      3.46 o 
  -1  10   2      170.02      183.48      8.40 o 
   0  10   2       72.30       72.69      5.37 o 
   1  10   2      257.47      275.02     10.16 o 
   2  10   2      237.93      233.74      6.72 o 
   3  10   2       21.29       23.22      2.12 o 
   4  10   2      203.66      199.37      6.53 o 
   5  10   2       68.22       63.17      3.00 o 
   6  10   2      135.15      139.80      5.15 o 
   7  10   2      342.86      338.71     12.25 o 
   8  10   2      150.46      136.79      5.78 o 
   9  10   2       54.39       61.21     10.78 o 
  10  10   2        1.12        2.18      1.67 o 
 -10  11   2       59.89       67.50      9.60 o 
  -9  11   2       28.86       28.09      5.14 o 
  -8  11   2        4.27        2.41      1.97 o 
  -7  11   2        1.96        2.80      0.99 o 
  -6  11   2        1.69        1.51      1.87 o 
  -5  11   2       26.71       30.19      4.01 o 
  -4  11   2       32.98       28.60      5.36 o 
  -3  11   2       69.68       70.97      5.57 o 
  -2  11   2       68.24       69.54      3.81 o 
  -1  11   2       62.79       66.40      5.40 o 
   0  11   2        8.98        7.50      2.03 o 
   1  11   2        1.34        0.59      1.38 o 
   2  11   2       21.41       23.85      2.25 o 
   3  11   2        0.10        1.15      1.53 o 
   4  11   2       77.74       71.52      3.07 o 
   5  11   2       10.79       10.16      2.07 o 
   6  11   2       71.08       69.21      4.15 o 
   7  11   2        3.56        2.87      1.41 o 
   8  11   2        0.13        1.58      2.20 o 
   9  11   2        0.94        0.90      1.98 o 
  -8  12   2       33.29       32.57      5.56 o 
  -7  12   2       48.57       61.52      7.05 o 
  -6  12   2       32.90       38.55      5.05 o 
  -5  12   2      117.05      130.80      8.55 o 
  -4  12   2       46.78       45.14      9.20 o 
  -3  12   2        9.38        7.30      1.88 o 
  -2  12   2      103.77      103.84      5.15 o 
  -1  12   2      178.30      192.42     12.33 o 
   0  12   2       46.47       46.79      4.44 o 
   1  12   2      200.23      218.08     14.89 o 
   2  12   2      148.89      152.05      8.71 o 
   3  12   2       38.87       44.87      3.85 o 
   4  12   2       50.70       46.79      3.16 o 
   5  12   2       22.70       22.90      3.23 o 
   6  12   2       11.15       14.08      2.10 o 
   7  12   2      131.37      133.06      5.76 o 
  -6  13   2        0.51       -2.12      2.98 o 
  -5  13   2        1.64        1.92      3.08 o 
  -4  13   2        2.58        2.69      4.51 o 
  -3  13   2        0.89        2.71      3.15 o 
  -2  13   2       27.98       24.05     10.08 o 
  -1  13   2       17.46       23.52      2.64 o 
   0  13   2       17.23       16.93      3.06 o 
   1  13   2        9.84       10.61      2.47 o 
   2  13   2        4.85        3.42      1.82 o 
   3  13   2        2.20        3.93      1.98 o 
   4  13   2       12.56       13.66      2.19 o 
   5  13   2       35.52       30.47      2.74 o 
  -1  14   2       23.31       20.95      9.32 o 
   0  14   2       44.38       48.06      3.76 o 
 -15   1   3       33.04       38.55      2.83 o 
 -14   1   3       99.66       97.24      4.63 o 
 -13   1   3       26.54       28.38      3.29 o 
 -12   1   3     1457.32     1544.93     27.13 o 
 -11   1   3       67.92       65.57      2.06 o 
 -10   1   3      215.78      225.23      3.79 o 
  -9   1   3      127.05      124.40      1.97 o 
  -8   1   3       42.22       35.90      1.16 o 
  -7   1   3      649.41      643.05      5.13 o 
  -6   1   3     2087.89     2147.61     17.23 o 
  -5   1   3      166.25      125.68      1.70 o 
  -4   1   3       14.58        7.58      1.16 o 
  -3   1   3      275.85      267.20      3.03 o 
  -2   1   3      543.95      518.60      4.17 o 
  -1   1   3     4430.51     4690.03     25.51 o 
   0   1   3     6683.22     7208.57     68.38 o 
   1   1   3     2285.97     2237.55     11.90 o 
   2   1   3     4895.69     4830.17     51.17 o 
   3   1   3     3941.73     3916.12     22.17 o 
   4   1   3        1.68        8.79      2.14 o 
   5   1   3     1441.85     1497.15     14.88 o 
   6   1   3     1804.48     1853.80     12.29 o 
   7   1   3     3288.72     3299.31     21.62 o 
   8   1   3      908.94      889.58      8.94 o 
   9   1   3      270.68      255.06      4.23 o 
  10   1   3        4.05       12.71      1.99 o 
  11   1   3      698.08      708.74     12.77 o 
  12   1   3      539.77      553.53      8.47 o 
  13   1   3      131.36      128.74      4.93 o 
  14   1   3      225.62      256.29      6.36 o 
 -15   2   3        1.35        0.89      1.20 o 
 -14   2   3        5.11        4.97      1.56 o 
 -13   2   3        0.42        0.72      1.03 o 
 -12   2   3        2.55        2.10      0.97 o 
 -11   2   3        8.24        9.06      1.30 o 
 -10   2   3       52.00       54.44      2.24 o 
  -9   2   3       25.02       30.24      2.09 o 
  -8   2   3       50.53       45.66      1.90 o 
  -7   2   3        0.77        0.46      1.04 o 
  -6   2   3      921.76     1012.36      9.36 o 
  -5   2   3       31.03       37.33      1.55 o 
  -4   2   3       30.70       34.93      0.83 o 
  -3   2   3      380.35      409.07      4.19 o 
  -2   2   3     1394.51     1465.72     12.10 o 
  -1   2   3       54.88       53.23      1.53 o 
   0   2   3      660.77      670.17      8.30 o 
   1   2   3      161.91      189.10      4.40 o 
   2   2   3       29.34       23.30      0.75 o 
   3   2   3      273.55      255.35      3.71 o 
   4   2   3      280.98      279.86      3.77 o 
   5   2   3      217.65      260.89      6.55 o 
   6   2   3        0.11        1.99      0.66 o 
   7   2   3       25.07       24.23      1.53 o 
   8   2   3       19.10       18.55      1.11 o 
   9   2   3      150.40      145.54      3.21 o 
  10   2   3      229.15      199.04      4.48 o 
  11   2   3        2.46        3.57      1.46 o 
  12   2   3        8.44        4.74      1.25 o 
  13   2   3       33.19       32.47      3.47 o 
  14   2   3        3.94        2.83      1.32 o 
 -15   3   3       11.30        5.98      1.72 o 
 -14   3   3      104.89      103.47      3.88 o 
 -13   3   3        0.77        1.31      1.10 o 
 -12   3   3        3.38        2.09      1.30 o 
 -11   3   3      577.94      606.33     16.65 o 
 -10   3   3      261.72      246.14      4.51 o 
  -9   3   3       24.26       22.01      1.58 o 
  -8   3   3      174.13      185.21      4.14 o 
  -7   3   3      327.97      326.36      6.35 o 
  -6   3   3      287.87      253.93      3.56 o 
  -5   3   3     2893.56     3129.77     18.61 o 
  -4   3   3      923.14      912.56      7.77 o 
  -3   3   3      734.63      727.52      5.19 o 
  -2   3   3     5461.70     5555.46     59.02 o 
  -1   3   3      682.16      558.99      5.18 o 
   0   3   3      740.38      681.55      7.30 o 
   1   3   3      119.94      168.47      3.14 o 
   2   3   3     1213.26     1154.29     11.27 o 
   3   3   3     4189.82     4197.79     25.49 o 
   4   3   3     1754.92     1685.48      9.26 o 
   5   3   3     1412.85     1414.65     14.54 o 
   6   3   3      463.35      450.54      6.52 o 
   7   3   3     1443.31     1426.71     15.52 o 
   8   3   3      355.00      341.34      4.06 o 
   9   3   3      818.75      819.91     22.89 o 
  10   3   3      753.24      780.65     18.92 o 
  11   3   3      437.82      452.90      8.92 o 
  12   3   3      187.59      200.70      7.13 o 
  13   3   3       36.31       29.90      3.89 o 
  14   3   3       52.87       52.42      9.89 o 
 -15   4   3       51.07       57.23      3.90 o 
 -14   4   3        9.64        7.95      1.50 o 
 -13   4   3       39.76       43.03      2.35 o 
 -12   4   3       68.35       66.08      2.44 o 
 -11   4   3        1.24        2.59      1.37 o 
 -10   4   3       48.87       45.76      2.28 o 
  -9   4   3       63.49       68.22      2.58 o 
  -8   4   3        4.38        3.44      1.58 o 
  -7   4   3       62.99       65.90      2.42 o 
  -6   4   3       16.53       23.59      1.66 o 
  -5   4   3      114.59      128.57      3.61 o 
  -3   4   3      587.73      558.26      4.41 o 
  -2   4   3     4739.64     4925.78     39.82 o 
  -1   4   3       32.62       34.66      1.18 o 
   0   4   3        4.34        7.81      0.81 o 
   1   4   3      439.24      489.78      5.55 o 
   2   4   3      169.84      179.42      3.25 o 
   3   4   3       17.68       16.70      0.86 o 
   4   4   3        0.86        0.88      0.89 o 
   5   4   3      104.85      104.61      1.95 o 
   6   4   3       34.83       32.60      1.46 o 
   7   4   3      167.36      157.10      3.30 o 
   8   4   3       40.18       39.03      1.82 o 
   9   4   3       38.13       36.72      2.43 o 
  10   4   3        1.43        2.12      1.05 o 
  11   4   3        1.60        3.15      1.80 o 
  12   4   3       22.96       21.71      3.36 o 
  13   4   3        0.13        1.34      1.33 o 
 -14   5   3      183.46      209.22     11.57 o 
 -13   5   3        8.10       10.05      1.49 o 
 -12   5   3       35.72       36.99      2.51 o 
 -11   5   3       64.61       59.96      2.88 o 
 -10   5   3      737.68      769.64     19.77 o 
  -9   5   3      105.30      128.45      3.97 o 
  -8   5   3      236.39      237.40      5.06 o 
  -7   5   3       27.14       35.95      2.22 o 
  -6   5   3       16.00       16.01      1.78 o 
  -5   5   3       97.60       81.88      2.79 o 
  -4   5   3      694.12      728.58      7.42 o 
  -3   5   3      105.14      105.14      2.14 o 
  -2   5   3     5431.24     5566.15     37.13 o 
  -1   5   3      140.13      132.55      1.75 o 
   0   5   3       18.78       12.48      0.99 o 
   1   5   3     1971.53     2060.13     12.70 o 
   2   5   3     1730.45     1728.38     11.29 o 
   3   5   3     2055.01     1945.39     19.12 o 
   4   5   3     2394.84     2375.47     23.30 o 
   5   5   3      939.77      917.23     11.64 o 
   6   5   3      130.89      131.48      2.79 o 
   7   5   3     3004.01     3138.44     50.00 o 
   8   5   3        5.00        5.77      1.61 o 
   9   5   3      483.80      482.46     11.53 o 
  10   5   3      252.70      265.42     10.92 o 
  11   5   3      314.15      312.90     11.73 o 
  12   5   3      163.01      166.79      7.89 o 
  13   5   3      149.74      158.87     10.32 o 
 -14   6   3       90.10       90.84      6.10 o 
 -13   6   3        8.90        7.96      1.57 o 
 -12   6   3       69.97       60.19      3.66 o 
 -11   6   3        0.37        1.70      1.69 o 
 -10   6   3        0.57        4.07      1.74 o 
  -9   6   3      290.58      265.49      7.99 o 
  -8   6   3      160.22      126.78      4.08 o 
  -7   6   3       38.85       42.53      2.26 o 
  -6   6   3        0.14        1.02      1.32 o 
  -5   6   3        2.74        1.91      0.59 o 
  -4   6   3      174.68      162.92      2.63 o 
  -3   6   3       44.38       56.79      1.68 o 
  -2   6   3       48.50       43.59      1.39 o 
  -1   6   3        0.16        1.11      0.57 o 
   0   6   3      141.94      179.91      3.69 o 
   1   6   3      529.82      541.54      7.12 o 
   2   6   3      303.40      308.48      6.81 o 
   3   6   3        0.71        2.69      1.13 o 
   4   6   3       31.13       32.53      2.35 o 
   5   6   3        0.20        2.42      1.65 o 
   6   6   3       18.44       17.03      2.17 o 
   7   6   3        0.76        2.41      1.56 o 
   8   6   3       21.02       18.23      2.63 o 
   9   6   3        4.46        4.18      1.94 o 
  10   6   3        5.04        5.72      1.80 o 
  11   6   3        6.55        5.55      1.41 o 
  12   6   3        1.57        2.65      1.84 o 
  13   6   3       70.53       87.36      5.45 o 
 -13   7   3       24.09       26.44      2.70 o 
 -12   7   3       72.90       73.35      3.76 o 
 -11   7   3       66.26       64.86      3.82 o 
 -10   7   3      108.17       96.26      4.02 o 
  -9   7   3       45.48       62.66      4.67 o 
  -8   7   3      177.39      185.71      5.72 o 
  -7   7   3      640.36      673.93     18.27 o 
  -6   7   3      109.34      117.68      4.46 o 
  -5   7   3      149.72      175.50     10.65 o 
  -4   7   3       27.33       26.14      1.24 o 
  -3   7   3      379.46      385.79      7.01 o 
  -2   7   3      328.72      353.28      4.59 o 
  -1   7   3      748.68      731.12      8.02 o 
   0   7   3     1085.76     1045.99     13.35 o 
   1   7   3      328.61      316.10      5.48 o 
   2   7   3      965.35     1011.87     16.05 o 
   3   7   3      442.03      423.09      7.74 o 
   4   7   3      173.92      151.05      4.80 o 
   5   7   3      421.52      401.76      7.72 o 
   6   7   3      424.76      423.48     11.30 o 
   7   7   3      172.04      167.59      5.96 o 
   8   7   3      364.06      365.86     10.24 o 
   9   7   3      329.64      350.87      8.12 o 
  10   7   3      109.26      110.00      4.98 o 
  11   7   3       44.39       40.40      3.65 o 
  12   7   3      168.03      191.83      6.84 o 
 -12   8   3       13.68       21.83      2.67 o 
 -11   8   3        1.98        2.24      1.79 o 
 -10   8   3       16.84       16.88      2.19 o 
  -9   8   3       83.58       74.46      3.47 o 
  -8   8   3       88.26       84.96      3.66 o 
  -7   8   3       75.83       74.10      3.47 o 
  -6   8   3        0.40       -0.76      1.31 o 
  -5   8   3       54.07       45.56      2.69 o 
  -4   8   3      245.23      245.71      4.82 o 
  -3   8   3      678.24      680.61     11.50 o 
  -2   8   3      147.77      167.57      8.90 o 
  -1   8   3      187.24      182.72      4.62 o 
   0   8   3        4.32        8.79      3.47 o 
   1   8   3       30.63       36.79      2.30 o 
   2   8   3      137.33      116.91      4.01 o 
   3   8   3       20.08       15.63      1.71 o 
   4   8   3       17.41       12.75      2.05 o 
   5   8   3        2.72        0.07      2.06 o 
   6   8   3      118.16      108.51      3.95 o 
   7   8   3       14.35       15.68      2.06 o 
   8   8   3      175.94      167.21      5.78 o 
   9   8   3        0.05        3.15      1.73 o 
  10   8   3       46.28       45.31      3.28 o 
  11   8   3       12.96       13.65      2.22 o 
 -11   9   3        0.52        0.66      1.77 o 
 -10   9   3       48.05       57.07      3.52 o 
  -9   9   3       40.49       36.67      2.92 o 
  -8   9   3       37.60       43.50      2.88 o 
  -7   9   3      209.33      239.12     12.43 o 
  -6   9   3      312.94      335.06     12.25 o 
  -5   9   3      166.08      159.96      5.46 o 
  -4   9   3       79.25       90.55      4.63 o 
  -3   9   3      992.84     1104.67     46.88 o 
  -2   9   3        0.81        0.23      1.07 o 
  -1   9   3      144.68      137.48      4.01 o 
   0   9   3      490.13      515.16     13.86 o 
   1   9   3      158.48      171.34      7.80 o 
   2   9   3       99.66      100.06      3.25 o 
   3   9   3       89.76       74.63      3.00 o 
   4   9   3       72.61       70.54      3.08 o 
   5   9   3      592.41      608.17     14.06 o 
   6   9   3      425.79      417.69      8.98 o 
   7   9   3        8.48        8.38      1.85 o 
   8   9   3      281.94      284.09     10.15 o 
   9   9   3      237.89      240.03      7.18 o 
  10   9   3       64.10       62.94      4.54 o 
 -10  10   3        1.67        3.44      2.11 o 
  -9  10   3       46.48       48.86      5.11 o 
  -8  10   3        9.60       12.10      2.39 o 
  -7  10   3       15.28       16.46      2.07 o 
  -6  10   3       13.45       11.37      1.64 o 
  -5  10   3        9.68        9.60      3.07 o 
  -4  10   3      252.04      243.07     19.81 o 
  -3  10   3      182.58      187.24     13.82 o 
  -2  10   3        5.98        4.70      1.31 o 
  -1  10   3        0.00        1.18      2.16 o 
   0  10   3        0.34        1.65      1.36 o 
   1  10   3        3.37        3.25      1.71 o 
   2  10   3        3.75        4.18      1.46 o 
   3  10   3        2.24        3.57      1.95 o 
   4  10   3        5.49        5.92      1.98 o 
   5  10   3       30.47       32.17      2.58 o 
   6  10   3      131.60      135.39      5.36 o 
   7  10   3       26.08       25.28      2.87 o 
   8  10   3       97.33       92.69      4.16 o 
   9  10   3        1.27        0.93      1.41 o 
  -9  11   3       45.59       47.69      6.32 o 
  -8  11   3       48.51       53.09     14.83 o 
  -7  11   3       34.43       34.42      8.26 o 
  -6  11   3        6.64        7.22      2.18 o 
  -5  11   3       18.50       23.23      3.81 o 
  -4  11   3      186.64      197.60     19.91 o 
  -3  11   3      131.50      155.46     12.25 o 
  -2  11   3       49.69       58.53      6.63 o 
  -1  11   3       20.07       20.89      2.61 o 
   0  11   3       97.36      105.28      6.71 o 
   1  11   3      380.68      403.98     15.50 o 
   2  11   3      230.34      230.49      6.06 o 
   3  11   3       30.40       32.26      2.55 o 
   4  11   3      116.23      111.61      4.76 o 
   5  11   3      240.06      259.45      7.90 o 
   6  11   3       63.27       61.27      4.00 o 
   7  11   3       77.25       68.61      4.01 o 
   8  11   3        3.75        2.84      1.56 o 
  -7  12   3       15.86       23.99      5.80 o 
  -6  12   3       16.66       20.69      4.95 o 
  -5  12   3       69.85       62.52     11.33 o 
  -4  12   3        3.55        2.64      1.76 o 
  -3  12   3        0.01        0.80      1.19 o 
  -2  12   3        1.56        0.70      1.72 o 
  -1  12   3        5.05        8.51      4.51 o 
   0  12   3        0.51        1.08      1.02 o 
   1  12   3        2.63        1.75      1.58 o 
   2  12   3      113.59      105.36      5.46 o 
   3  12   3        2.51        2.02      1.12 o 
   4  12   3        5.76        5.39      2.14 o 
   5  12   3       21.59       21.98      2.58 o 
   6  12   3        0.03        1.39      1.21 o 
  -5  13   3       90.44       95.32      7.21 o 
  -4  13   3       13.96        9.66      2.89 o 
  -3  13   3       24.67       25.72      4.21 o 
  -2  13   3       62.12       55.34     13.71 o 
  -1  13   3       19.65       16.56      7.60 o 
   0  13   3      136.58      150.83     21.98 o 
   1  13   3       53.07       53.42      4.16 o 
   2  13   3       46.15       43.35      5.68 o 
   3  13   3       13.91       15.63      2.41 o 
   4  13   3       30.25       28.22      4.14 o 
 -15   0   4        4.95        5.83      2.38 o 
 -14   0   4       76.78       78.35      6.43 o 
 -13   0   4      100.61       93.16     10.40 o 
 -12   0   4     1153.51     1226.34     23.84 o 
 -11   0   4      264.70      262.88      8.86 o 
 -10   0   4      467.56      467.29     14.96 o 
  -9   0   4      795.05      813.57     24.07 o 
  -8   0   4      473.57      457.82      7.71 o 
  -7   0   4        7.90       18.30      2.48 o 
  -6   0   4     3437.85     3843.34     13.35 o 
  -5   0   4      364.38      344.85      4.05 o 
  -4   0   4     2390.17     2445.88     41.40 o 
  -3   0   4     1136.61     1191.93     12.10 o 
  -2   0   4      844.99      780.32      8.20 o 
  -1   0   4     1449.59     1444.48     20.96 o 
   0   0   4     1060.83     1109.55      8.72 o 
   1   0   4     5256.46     5816.87     24.52 o 
   2   0   4     4392.01     4525.13     50.23 o 
   3   0   4     2751.98     2786.63     18.54 o 
   4   0   4       24.57       16.62      2.16 o 
   5   0   4      418.52      386.99      6.57 o 
   6   0   4      291.23      279.79      6.48 o 
   7   0   4      419.67      426.38     14.42 o 
   8   0   4      650.05      689.29     14.24 o 
   9   0   4       11.63       17.33      2.75 o 
  10   0   4      183.71      162.19      6.48 o 
  11   0   4       79.41       90.65      5.63 o 
  12   0   4       47.80       34.69     10.55 o 
  13   0   4       29.57       38.30      4.36 o 
 -15   1   4       11.13        9.94      1.98 o 
 -14   1   4        2.82        2.04      1.21 o 
 -13   1   4       10.52        9.07      1.70 o 
 -12   1   4      334.71      318.40      6.69 o 
 -11   1   4        2.07        2.43      1.31 o 
 -10   1   4       96.85       93.40      2.31 o 
  -9   1   4       92.55       93.89      2.09 o 
  -8   1   4       55.66       52.17      1.41 o 
  -7   1   4       42.72       44.83      1.12 o 
  -6   1   4       51.13       55.67      1.37 o 
  -5   1   4       33.84       32.13      1.00 o 
  -4   1   4       26.44       27.08      1.25 o 
  -2   1   4       49.62       61.31      1.60 o 
  -1   1   4       18.45       21.50      1.45 o 
   0   1   4      631.93      688.86      4.83 o 
   1   1   4       15.66       17.48      0.81 o 
   2   1   4       84.81       74.99      2.20 o 
   3   1   4       72.16       78.74      1.92 o 
   4   1   4       70.36       75.26      1.98 o 
   5   1   4      380.16      403.65      5.09 o 
   6   1   4        1.28        1.58      1.87 o 
   7   1   4       20.91       16.75      3.46 o 
   8   1   4       11.39       14.03      1.66 o 
   9   1   4      351.95      325.32      7.32 o 
  10   1   4      121.28      113.38      4.81 o 
  11   1   4       49.41       54.88      4.15 o 
  12   1   4        0.10        1.30      0.99 o 
  13   1   4        1.05        1.34      1.29 o 
 -15   2   4       37.86       38.25      3.65 o 
 -14   2   4       61.34       54.56      3.64 o 
 -13   2   4      374.14      380.35     10.28 o 
 -12   2   4       15.36       11.31      1.36 o 
 -11   2   4      396.99      412.13      7.77 o 
 -10   2   4      117.40      112.41      2.84 o 
  -9   2   4      434.28      435.95      6.30 o 
  -8   2   4      699.18      687.12      9.43 o 
  -7   2   4      743.47      709.67     10.39 o 
  -6   2   4     1565.62     1626.36     15.34 o 
  -5   2   4     2146.76     2187.86     12.44 o 
  -4   2   4     3265.28     3372.94     19.11 o 
  -3   2   4      587.46      493.47      5.54 o 
  -2   2   4     2371.70     2468.62     16.57 o 
  -1   2   4      751.85      738.46      6.24 o 
   0   2   4     4029.46     4231.08     28.16 o 
   1   2   4     1104.24     1077.20     14.64 o 
   2   2   4      375.67      328.46      3.67 o 
   3   2   4      560.26      527.85      5.25 o 
   4   2   4      449.67      438.44      5.14 o 
   5   2   4      293.49      255.21      4.10 o 
   6   2   4     2269.95     2364.70     24.49 o 
   7   2   4       77.94       72.68      2.54 o 
   8   2   4      107.00       93.58      3.11 o 
   9   2   4       84.74      103.34      3.68 o 
  10   2   4      404.54      406.87      8.20 o 
  11   2   4       74.02       78.90      4.63 o 
  12   2   4       43.08       47.01      3.17 o 
  13   2   4       59.98       62.70      5.47 o 
 -14   3   4        1.16        0.56      1.26 o 
 -13   3   4       56.61       56.97      3.90 o 
 -12   3   4      173.41      169.03      8.80 o 
 -11   3   4        2.98        2.45      1.25 o 
 -10   3   4       22.20       17.69      1.72 o 
  -9   3   4       84.14       81.02      2.79 o 
  -8   3   4       16.76       19.09      2.00 o 
  -7   3   4       52.11       45.97      2.04 o 
  -6   3   4        8.52       11.17      1.29 o 
  -5   3   4      198.01      188.93      3.55 o 
  -4   3   4        6.19        6.45      1.20 o 
  -3   3   4      482.28      517.41      4.71 o 
  -2   3   4     1481.94     1599.55     14.47 o 
  -1   3   4      477.18      553.83      4.60 o 
   0   3   4      859.62      943.41      7.54 o 
   1   3   4        0.21        0.87      0.52 o 
   2   3   4       40.86       38.80      1.48 o 
   3   3   4      150.14      156.76      2.38 o 
   4   3   4      111.92      100.73      2.21 o 
   5   3   4      270.17      271.65      4.03 o 
   6   3   4       12.25       12.83      2.79 o 
   7   3   4        0.62        0.86      1.22 o 
   8   3   4       66.47       62.75      2.56 o 
   9   3   4       42.13       38.52      2.58 o 
  10   3   4       53.59       47.52      3.21 o 
  11   3   4       19.96       19.55      3.10 o 
  12   3   4        3.52        3.37      1.51 o 
  13   3   4        3.37        6.69      1.82 o 
 -14   4   4      151.78      150.87      5.79 o 
 -13   4   4      320.55      321.72      8.92 o 
 -12   4   4        3.38        3.50      1.29 o 
 -11   4   4       78.44       82.40      3.13 o 
 -10   4   4       29.69       40.48      2.39 o 
  -9   4   4      826.69      817.82     17.95 o 
  -8   4   4     1042.73     1100.78     21.99 o 
  -7   4   4      670.31      706.38     10.78 o 
  -6   4   4      255.84      241.36      4.86 o 
  -5   4   4      457.72      436.29      6.27 o 
  -4   4   4     2586.06     2640.72     21.29 o 
  -3   4   4      391.60      393.29      3.43 o 
  -2   4   4     3348.04     3252.17     25.90 o 
  -1   4   4      570.17      497.29      7.51 o 
   0   4   4     1914.75     1975.22     15.39 o 
   1   4   4      917.88      852.63     12.69 o 
   2   4   4      203.44      183.16      2.75 o 
   3   4   4        3.14        2.23      1.34 o 
   4   4   4     1321.98     1424.78     13.63 o 
   5   4   4     1358.98     1381.22     16.28 o 
   6   4   4      327.18      327.45      5.09 o 
   7   4   4      240.05      221.41      5.28 o 
   8   4   4       69.57       65.79      2.89 o 
   9   4   4      115.06      103.87      4.21 o 
  10   4   4      194.37      201.15      5.70 o 
  11   4   4      114.27      131.44      8.19 o 
  12   4   4        1.19        0.93      1.28 o 
  13   4   4      186.54      209.73     13.64 o 
 -14   5   4        1.09        2.32      1.78 o 
 -13   5   4       10.82        7.58      1.58 o 
 -12   5   4        8.55        8.92      1.63 o 
 -11   5   4       12.79       15.66      2.12 o 
 -10   5   4       48.05       53.40      2.81 o 
  -9   5   4      148.75      149.57      7.58 o 
  -8   5   4      145.71      139.56      6.99 o 
  -7   5   4       64.68       61.74      2.96 o 
  -6   5   4       47.97       48.14      2.40 o 
  -5   5   4        4.80        3.42      1.27 o 
  -4   5   4      323.73      297.70      4.97 o 
  -3   5   4       38.32       33.00      1.28 o 
  -2   5   4       59.65       59.52      1.50 o 
  -1   5   4       66.58       73.46      2.16 o 
   0   5   4       36.91       34.79      1.13 o 
   1   5   4      143.43      123.59      3.44 o 
   2   5   4       42.83       46.52      2.75 o 
   3   5   4       87.90       84.79      2.98 o 
   4   5   4       49.09       40.90      2.52 o 
   5   5   4      266.21      264.17      5.64 o 
   6   5   4      385.04      346.60      6.97 o 
   7   5   4        1.30        1.08      1.38 o 
   8   5   4        2.88        2.62      1.55 o 
   9   5   4       11.02       14.62      2.87 o 
  10   5   4       15.27       15.00      2.70 o 
  11   5   4        9.52       15.26      3.36 o 
  12   5   4        2.06        1.98      2.02 o 
 -13   6   4       90.90      102.22      5.45 o 
 -12   6   4      228.23      233.15      9.85 o 
 -11   6   4       95.82      105.90      5.63 o 
 -10   6   4      156.14      153.98      4.78 o 
  -9   6   4      656.94      691.61     26.38 o 
  -8   6   4      411.73      442.90     10.60 o 
  -7   6   4      249.57      241.40      7.94 o 
  -6   6   4       93.42      101.47      3.42 o 
  -5   6   4        1.89        1.69      1.45 o 
  -4   6   4     1850.35     1790.06     39.94 o 
  -3   6   4      566.13      548.23      6.76 o 
  -2   6   4      497.62      456.14      5.02 o 
  -1   6   4      392.72      393.56      5.36 o 
   0   6   4      502.23      503.67      8.02 o 
   1   6   4      747.49      755.11     10.63 o 
   2   6   4     1289.74     1310.83     18.84 o 
   3   6   4      613.69      570.41      9.53 o 
   4   6   4      575.13      547.28      8.74 o 
   5   6   4      762.93      715.85     12.01 o 
   6   6   4       16.53       15.49      2.26 o 
   7   6   4        7.59       11.14      2.51 o 
   8   6   4      331.48      324.35      8.44 o 
   9   6   4      231.03      241.01     10.29 o 
  10   6   4      108.64      113.90      5.17 o 
  11   6   4       28.45       29.00      3.57 o 
  12   6   4        0.52        2.84      1.78 o 
 -13   7   4       57.48       68.49      6.04 o 
 -12   7   4        6.05        5.78      2.03 o 
 -11   7   4       20.92       17.79      2.28 o 
 -10   7   4       61.90       49.96      3.41 o 
  -9   7   4       83.62       68.65      3.12 o 
  -8   7   4        8.16        9.59      1.87 o 
  -7   7   4        1.06        0.80      1.41 o 
  -6   7   4       26.19       23.96      2.00 o 
  -5   7   4       14.45       12.92      1.85 o 
  -4   7   4      392.75      390.46      8.70 o 
  -3   7   4      949.59      973.08     18.76 o 
  -2   7   4      426.26      425.82      5.15 o 
  -1   7   4      389.16      381.97      7.53 o 
   0   7   4       25.24       20.94      2.04 o 
   1   7   4       44.86       43.95      2.66 o 
   2   7   4      202.95      193.23      4.60 o 
   3   7   4       10.13        8.85      2.06 o 
   4   7   4       88.09       79.84      3.20 o 
   5   7   4       80.32       79.03      4.20 o 
   6   7   4      661.48      676.31     15.66 o 
   7   7   4       37.99       36.80      5.00 o 
   8   7   4       43.29       41.33      3.73 o 
   9   7   4       15.97       12.57      2.55 o 
  10   7   4        2.21        3.77      1.70 o 
  11   7   4        5.80        3.67      1.29 o 
 -12   8   4       39.71       34.31      3.01 o 
 -11   8   4      127.27      143.87      9.24 o 
 -10   8   4      180.79      193.61     11.80 o 
  -9   8   4       32.75       32.36      2.52 o 
  -8   8   4       75.50       75.10      3.93 o 
  -7   8   4      256.04      251.50      9.61 o 
  -6   8   4      393.35      420.68     20.30 o 
  -5   8   4      255.97      261.11     14.89 o 
  -4   8   4      766.98      738.91     14.85 o 
  -3   8   4      500.75      503.30     28.12 o 
  -2   8   4      185.08      178.28      4.71 o 
  -1   8   4      159.28      151.59      4.39 o 
   0   8   4      533.53      524.93     10.03 o 
   1   8   4      201.92      163.13      4.39 o 
   2   8   4       74.28       78.35      3.32 o 
   3   8   4      364.27      344.72     10.13 o 
   4   8   4      120.26      119.37      4.64 o 
   5   8   4       86.65       79.33      3.31 o 
   6   8   4      336.12      318.04      7.80 o 
   7   8   4       41.91       42.23      3.56 o 
   8   8   4      316.75      320.45     10.70 o 
   9   8   4      129.94      131.34      5.33 o 
  10   8   4      132.43      135.23      5.51 o 
 -11   9   4        0.67        1.18      1.70 o 
 -10   9   4        0.37       -0.96      1.51 o 
  -9   9   4        9.08        9.77      2.15 o 
  -8   9   4        0.39       -0.30      1.43 o 
  -7   9   4        0.12        2.93      1.54 o 
  -6   9   4       33.60       30.91      2.06 o 
  -5   9   4       93.27       91.74      4.38 o 
  -4   9   4       99.64      105.18      5.04 o 
  -3   9   4        8.54       13.45      2.53 o 
  -2   9   4       31.96       30.77      2.24 o 
  -1   9   4        0.03        0.04      1.17 o 
   0   9   4      109.73      105.66      4.46 o 
   1   9   4        0.03        0.81      1.07 o 
   2   9   4      199.47      169.79      5.28 o 
   3   9   4        0.01        0.89      1.33 o 
   4   9   4        8.37        7.63      1.71 o 
   5   9   4       12.26       10.83      2.88 o 
   6   9   4       13.27       12.01      1.81 o 
   7   9   4       38.64       38.30      2.69 o 
   8   9   4        1.58        1.44      1.82 o 
   9   9   4        3.23        3.49      1.48 o 
 -10  10   4       31.07       36.99      4.27 o 
  -9  10   4       11.59       12.75      2.93 o 
  -8  10   4      122.41      129.05     12.21 o 
  -7  10   4       31.83       26.23      2.82 o 
  -6  10   4      445.29      453.36     31.12 o 
  -5  10   4       88.34       95.17      8.80 o 
  -4  10   4       15.50       18.63      3.12 o 
  -3  10   4      158.09      160.81     12.22 o 
  -2  10   4      237.87      241.14     17.90 o 
  -1  10   4      164.14      173.29      5.46 o 
   0  10   4       45.59       45.26      2.89 o 
   1  10   4      360.78      343.77      8.21 o 
   2  10   4        7.83       10.55      2.35 o 
   3  10   4      168.80      157.59      4.68 o 
   4  10   4       40.25       40.79      2.94 o 
   5  10   4      155.50      162.95      7.23 o 
   6  10   4       92.00       89.54      4.77 o 
   7  10   4      222.94      240.09      8.95 o 
   8  10   4       55.78       62.75      3.58 o 
  -8  11   4        3.27        2.31      1.48 o 
  -7  11   4        0.43        0.38      1.25 o 
  -6  11   4       13.83       18.84      4.78 o 
  -5  11   4        0.20        0.29      1.97 o 
  -4  11   4        3.82        3.86      2.22 o 
  -3  11   4        1.18        0.20      1.55 o 
  -2  11   4        3.08        2.58      1.43 o 
  -1  11   4       37.34       32.57      3.61 o 
   0  11   4        2.42        1.33      1.34 o 
   1  11   4       11.64       11.00      3.34 o 
   2  11   4       16.18       15.75      2.93 o 
   3  11   4        6.56        6.16      1.87 o 
   4  11   4        2.51        1.45      1.31 o 
   5  11   4        3.38        2.36      1.47 o 
   6  11   4        2.11        3.06      1.79 o 
   7  11   4        3.83        2.61      1.69 o 
  -6  12   4       48.11       50.47      8.62 o 
  -5  12   4       54.28       53.37      8.98 o 
  -4  12   4        4.76        2.14      1.71 o 
  -3  12   4        0.58       -0.15      2.00 o 
  -2  12   4      241.00      265.14     23.13 o 
  -1  12   4       53.33       41.66      6.17 o 
   0  12   4       99.08      113.48      6.62 o 
   1  12   4       73.36       76.59      3.82 o 
   2  12   4       98.96       94.73      3.74 o 
   3  12   4       65.43       62.58      3.24 o 
   4  12   4       61.03       64.66      3.69 o 
   5  12   4        0.85        3.10      1.70 o 
  -3  13   4       15.10       15.03      3.73 o 
  -2  13   4       11.44        9.94      2.24 o 
  -1  13   4        0.81        1.23      2.07 o 
   0  13   4        0.48        0.72      1.69 o 
   1  13   4        0.11       -0.89      1.95 o 
 -14   1   5       73.69       75.25      4.55 o 
 -13   1   5      460.32      463.17     11.13 o 
 -12   1   5       84.97       92.42      3.92 o 
 -11   1   5      221.58      232.68      5.79 o 
 -10   1   5      899.18      967.30     41.31 o 
  -9   1   5      490.75      503.41      8.56 o 
  -8   1   5      383.51      397.67      6.23 o 
  -7   1   5      250.76      241.50      3.59 o 
  -6   1   5      897.17      938.60     13.02 o 
  -5   1   5      521.28      552.01      6.21 o 
  -4   1   5       33.91       32.25      1.52 o 
  -3   1   5       66.63       61.42      1.77 o 
  -2   1   5      118.92      120.51      3.00 o 
  -1   1   5     3069.45     3447.30     23.04 o 
   0   1   5       12.32       11.57      1.07 o 
   1   1   5       11.52       12.83      1.16 o 
   2   1   5      336.10      383.06      4.74 o 
   3   1   5      239.21      249.67      3.86 o 
   4   1   5      279.58      265.93      4.25 o 
   5   1   5      102.30       99.56      2.54 o 
   6   1   5       91.61       92.41      2.74 o 
   7   1   5       93.68       86.97      2.71 o 
   8   1   5      477.79      474.06     12.00 o 
   9   1   5        2.66        1.54      1.04 o 
  10   1   5       38.07       39.25      5.25 o 
  11   1   5      113.73      114.72      4.80 o 
  12   1   5      182.44      184.22      5.92 o 
 -14   2   5        1.11        0.43      1.53 o 
 -13   2   5      199.48      197.24      7.37 o 
 -12   2   5       59.53       52.69      5.79 o 
 -11   2   5       59.29       62.09      5.63 o 
 -10   2   5       43.89       42.29      2.76 o 
  -9   2   5        5.42        6.75      1.16 o 
  -8   2   5      135.62      120.28      3.43 o 
  -7   2   5     1078.50     1126.90     12.97 o 
  -6   2   5        1.20        1.33      0.55 o 
  -5   2   5       61.18       73.04      1.80 o 
  -4   2   5       25.69       22.03      1.15 o 
  -3   2   5      103.57      120.93      3.49 o 
  -2   2   5        2.38        3.30      1.19 o 
  -1   2   5        0.00        0.62      0.76 o 
   0   2   5       47.69       44.16      1.31 o 
   1   2   5       38.57       36.14      1.23 o 
   2   2   5       12.78       11.53      1.82 o 
   3   2   5      623.99      633.39      9.19 o 
   4   2   5       31.33       29.89      2.20 o 
   5   2   5      773.46      807.79     12.26 o 
   6   2   5        7.32        9.51      1.71 o 
   7   2   5       10.33       11.87      2.60 o 
   8   2   5        3.74        6.27      1.48 o 
   9   2   5       76.90       81.45      3.44 o 
  10   2   5       14.81       15.11      3.18 o 
  11   2   5        4.64        4.40      1.47 o 
  12   2   5        7.34        6.65      1.98 o 
 -14   3   5       57.73       66.14      7.89 o 
 -13   3   5      323.12      336.13     14.55 o 
 -12   3   5       32.62       31.77      3.58 o 
 -11   3   5      409.94      404.79     12.63 o 
 -10   3   5      258.26      277.79      6.40 o 
  -9   3   5      117.64      123.97      3.59 o 
  -8   3   5       27.73       29.33      2.10 o 
  -7   3   5      579.09      603.65      8.86 o 
  -6   3   5      847.03      816.79     11.91 o 
  -5   3   5     2262.58     2262.14     24.67 o 
  -4   3   5      488.78      508.65      8.03 o 
  -3   3   5      285.51      260.56      4.29 o 
  -2   3   5      393.07      392.74      5.67 o 
  -1   3   5       72.76       67.34      2.20 o 
   0   3   5      303.73      318.74      4.86 o 
   1   3   5       99.55      103.36      2.83 o 
   2   3   5      333.30      297.62      4.54 o 
   3   3   5        1.19        2.47      1.11 o 
   4   3   5      549.85      572.74      8.14 o 
   5   3   5      564.88      552.74      7.37 o 
   6   3   5      811.21      837.13     18.42 o 
   7   3   5      287.20      275.85      8.40 o 
   8   3   5       91.38       79.37      4.21 o 
   9   3   5      122.78      114.06      5.61 o 
  10   3   5      110.01      118.80      6.79 o 
  11   3   5       79.63       73.83      6.52 o 
  12   3   5       76.69       77.43     12.26 o 
 -14   4   5        5.98        4.49      2.00 o 
 -13   4   5        3.32        1.84      1.97 o 
 -12   4   5       81.76       75.24      3.81 o 
 -11   4   5       12.36       11.32      1.69 o 
 -10   4   5        9.89        7.87      1.47 o 
  -9   4   5       27.37       24.92      1.98 o 
  -8   4   5       34.83       34.15      1.91 o 
  -7   4   5       10.31        9.66      2.66 o 
  -6   4   5        0.58        0.97      1.03 o 
  -5   4   5      118.91      113.45      2.94 o 
  -4   4   5      187.26      177.44      3.77 o 
  -3   4   5        0.04       -0.14      0.99 o 
  -2   4   5        3.62        3.18      1.00 o 
  -1   4   5      400.39      449.90      6.03 o 
   0   4   5      113.39      106.00      2.17 o 
   1   4   5        0.58        0.94      0.52 o 
   2   4   5       13.48       12.42      1.04 o 
   3   4   5      182.51      170.38      4.50 o 
   4   4   5        7.82        9.60      2.17 o 
   5   4   5      513.49      495.63      9.07 o 
   6   4   5      114.96      110.61      3.80 o 
   7   4   5      106.13       97.16      3.88 o 
   8   4   5      175.85      163.00      5.20 o 
   9   4   5      139.92      126.10      7.89 o 
  10   4   5       10.27        9.78      1.97 o 
  11   4   5       17.80       16.30      3.37 o 
  12   4   5       31.01       43.44      5.20 o 
 -13   5   5       15.78       13.96      2.69 o 
 -12   5   5      259.14      272.35      7.49 o 
 -11   5   5      507.14      540.82     23.90 o 
 -10   5   5       30.68       34.80      2.44 o 
  -9   5   5      383.63      395.18     11.77 o 
  -8   5   5      433.02      429.49     10.24 o 
  -7   5   5      204.52      198.12      5.07 o 
  -6   5   5      312.95      304.81      6.97 o 
  -5   5   5      263.98      245.99      6.07 o 
  -4   5   5      102.01       99.43      4.30 o 
  -3   5   5     1248.63     1298.05     21.32 o 
  -2   5   5      303.78      296.84      4.99 o 
  -1   5   5      154.72      129.75      2.99 o 
   0   5   5        6.05        5.35      0.94 o 
   1   5   5       61.69       72.84      3.09 o 
   2   5   5      632.58      624.12      9.75 o 
   3   5   5      468.82      434.85      8.42 o 
   4   5   5      320.59      301.64      6.45 o 
   5   5   5        5.46        4.32      1.75 o 
   6   5   5       93.34       91.92      3.73 o 
   7   5   5       31.47       32.16      2.94 o 
   8   5   5      194.72      198.65      7.24 o 
   9   5   5      168.98      157.65      6.71 o 
  10   5   5       22.57       18.00      3.13 o 
  11   5   5      171.85      190.48      6.88 o 
 -13   6   5       36.80       34.71      3.60 o 
 -12   6   5        2.13        3.69      1.46 o 
 -11   6   5        5.07        6.47      1.74 o 
 -10   6   5       80.50       75.36      3.78 o 
  -9   6   5       70.94       68.70      3.17 o 
  -8   6   5       26.21       21.71      2.10 o 
  -7   6   5       42.29       37.12      2.11 o 
  -6   6   5        5.43        3.99      1.38 o 
  -5   6   5      491.56      475.10      9.64 o 
  -4   6   5      172.05      154.80      4.58 o 
  -3   6   5      690.68      652.71     12.75 o 
  -2   6   5       77.48       77.33      2.21 o 
  -1   6   5      102.52       92.78      2.52 o 
   0   6   5        4.28        6.96      1.33 o 
   1   6   5       21.25       13.58      2.41 o 
   2   6   5      108.80       86.54      3.22 o 
   3   6   5       87.82       78.98      3.14 o 
   4   6   5       23.35       20.39      4.16 o 
   5   6   5       89.27       81.60      4.28 o 
   6   6   5        8.89        7.16      1.96 o 
   7   6   5       81.80       75.92      3.80 o 
   8   6   5        4.46        5.19      1.83 o 
   9   6   5       11.86       13.18      2.75 o 
  10   6   5        3.62        3.51      2.14 o 
  11   6   5       65.91       70.21      4.76 o 
 -12   7   5       39.72       41.71      3.39 o 
 -11   7   5      133.16      134.58     11.16 o 
 -10   7   5      200.87      200.87     14.60 o 
  -9   7   5      197.09      195.38      6.97 o 
  -8   7   5      309.79      302.37     14.19 o 
  -7   7   5      339.40      346.63     17.23 o 
  -6   7   5      133.94      128.62      4.49 o 
  -5   7   5       32.75       37.53      2.51 o 
  -4   7   5      250.53      245.00      6.58 o 
  -3   7   5      521.43      505.72     10.78 o 
  -2   7   5      231.94      224.64      4.67 o 
  -1   7   5      314.31      297.73      6.34 o 
   0   7   5      181.64      153.86      4.48 o 
   1   7   5        0.95        3.12      1.32 o 
   2   7   5      145.35      118.58      4.83 o 
   3   7   5      150.96      146.63      4.95 o 
   4   7   5      292.55      286.51     10.69 o 
   5   7   5       61.71       50.55      4.10 o 
   6   7   5      234.23      231.20      6.47 o 
   7   7   5        6.55        6.37      1.80 o 
   8   7   5       38.74       36.23      3.66 o 
   9   7   5       71.46       61.01      3.74 o 
  10   7   5       82.23       78.91      4.84 o 
 -11   8   5        2.47        5.86      1.86 o 
 -10   8   5       19.88       19.62      2.74 o 
  -9   8   5        2.60        4.66      1.64 o 
  -8   8   5       31.15       27.71      2.51 o 
  -7   8   5        6.72        6.75      1.79 o 
  -6   8   5        2.84        6.26      2.30 o 
  -5   8   5      350.91      340.48     19.68 o 
  -4   8   5       68.72       66.17      3.35 o 
  -3   8   5        4.40        3.19      1.19 o 
  -2   8   5        5.04        3.14      1.94 o 
  -1   8   5        5.59        4.84      1.58 o 
   0   8   5       13.01       15.28      2.81 o 
   1   8   5        0.74       -0.23      1.44 o 
   2   8   5        3.35        4.52      1.40 o 
   3   8   5       52.99       55.25      3.08 o 
   4   8   5        3.40        4.54      2.04 o 
   5   8   5       14.47       12.38      2.31 o 
   6   8   5       17.53       15.00      2.65 o 
   7   8   5       15.71       17.55      2.86 o 
   8   8   5        0.08       -1.12      1.30 o 
   9   8   5        3.50        5.25      2.02 o 
 -10   9   5       87.31       72.02      5.91 o 
  -9   9   5       12.82       11.79      3.05 o 
  -8   9   5      148.54      158.06     21.43 o 
  -7   9   5       88.49       82.48     12.21 o 
  -6   9   5      134.48      130.35      7.28 o 
  -5   9   5       99.57       72.94      6.25 o 
  -4   9   5      445.42      451.14     17.20 o 
  -3   9   5      148.36      181.01     20.20 o 
  -2   9   5       29.16       32.03      4.12 o 
  -1   9   5      118.92      114.27      4.13 o 
   0   9   5       47.44       44.45      3.46 o 
   1   9   5      323.45      313.94      7.84 o 
   2   9   5        4.14        3.78      1.76 o 
   3   9   5        0.66        0.80      1.64 o 
   4   9   5       60.94       59.87      3.84 o 
   5   9   5      153.87      151.56      6.27 o 
   6   9   5       64.32       70.49      4.37 o 
   7   9   5       62.54       54.11      4.04 o 
   8   9   5      122.94      130.46      4.92 o 
  -9  10   5        0.30        0.20      2.22 o 
  -8  10   5       37.90       38.84      4.45 o 
  -7  10   5        4.83        6.50      2.14 o 
  -6  10   5        6.74        7.33      2.21 o 
  -5  10   5       14.40        9.98      3.04 o 
  -4  10   5       16.01       15.37      2.99 o 
  -3  10   5       53.01       53.38      7.95 o 
  -2  10   5        2.99        3.01      4.42 o 
  -1  10   5      115.39      108.85      5.91 o 
   0  10   5       22.33       20.62      2.08 o 
   1  10   5        4.34        2.38      1.20 o 
   2  10   5        0.22       -0.31      1.43 o 
   3  10   5        6.97        5.19      1.87 o 
   4  10   5        1.38        0.88      1.34 o 
   5  10   5        0.09        0.55      1.53 o 
   6  10   5      158.59      157.82      5.33 o 
   7  10   5       49.88       53.49      4.47 o 
  -7  11   5       19.14       19.19      6.12 o 
  -6  11   5       47.88       44.70      7.42 o 
  -5  11   5       87.00       89.54     16.90 o 
  -4  11   5       82.25       77.64      8.62 o 
  -3  11   5        8.92        4.46      2.42 o 
  -2  11   5        2.10        3.00      2.03 o 
  -1  11   5       41.44       47.19      4.87 o 
   0  11   5       66.58       61.01      5.78 o 
   1  11   5      217.04      207.44      7.69 o 
   2  11   5       68.01       74.31      4.61 o 
   3  11   5       14.01       12.51      2.52 o 
   4  11   5       57.57       62.91      3.66 o 
   5  11   5       83.61       81.01      3.85 o 
  -4  12   5        0.31        3.29      1.98 o 
  -3  12   5       15.77       16.52      3.74 o 
  -2  12   5        4.69        2.70      1.84 o 
  -1  12   5        1.03        2.77      1.50 o 
   0  12   5        0.00        1.66      2.59 o 
   1  12   5        8.14        5.74      4.24 o 
   2  12   5        0.49        0.78      1.64 o 
   3  12   5        0.18       -0.21      1.34 o 
 -14   0   6       10.71       14.10      5.87 o 
 -13   0   6      219.37      200.17      8.82 o 
 -12   0   6      477.25      514.62     23.75 o 
 -11   0   6      105.30      117.90      6.84 o 
 -10   0   6       50.09       51.64      5.21 o 
  -9   0   6       22.69       15.56      6.12 o 
  -8   0   6       37.35       29.36     12.44 o 
  -7   0   6      926.56      944.42     35.71 o 
  -6   0   6      315.66      324.07      6.47 o 
  -5   0   6        0.96        2.83      0.92 o 
  -4   0   6       48.23       56.72      2.39 o 
  -3   0   6       62.16       66.34      2.57 o 
  -2   0   6       51.68       49.47      2.66 o 
  -1   0   6      467.97      528.07      7.68 o 
   0   0   6      395.97      437.00      7.00 o 
   1   0   6     1059.84     1168.82     15.91 o 
   2   0   6     1252.50     1350.01     24.41 o 
   3   0   6      246.01      282.71      7.72 o 
   4   0   6      649.93      680.05     13.53 o 
   5   0   6     2170.83     2325.64     46.74 o 
   6   0   6      567.55      562.39     16.27 o 
   7   0   6      307.37      314.53     13.39 o 
   8   0   6      296.46      338.87     10.13 o 
   9   0   6      183.17      205.44     14.46 o 
  10   0   6      140.64      127.15     36.01 o 
  11   0   6      191.40      217.45     25.42 o 
 -13   1   6       15.03       16.50      3.08 o 
 -12   1   6       19.83       16.72      2.88 o 
 -11   1   6       28.12       29.56      3.62 o 
 -10   1   6        6.56        6.91      2.46 o 
  -9   1   6        0.02        0.26      1.31 o 
  -8   1   6       19.76       19.71      1.80 o 
  -7   1   6      245.22      243.10      5.53 o 
  -6   1   6       16.26       14.02      1.89 o 
  -5   1   6       82.60       87.80      2.02 o 
  -4   1   6       42.82       49.77      1.79 o 
  -3   1   6       44.90       43.85      1.49 o 
  -2   1   6       81.02       98.36      2.30 o 
  -1   1   6      421.08      497.20      5.24 o 
   0   1   6      114.98      125.99      2.46 o 
   1   1   6        5.80        6.71      0.95 o 
   2   1   6       32.11       32.31      1.91 o 
   3   1   6        2.83        3.46      1.28 o 
   4   1   6       35.38       36.61      3.45 o 
   5   1   6      153.56      146.93      3.99 o 
   6   1   6        1.24        2.57      1.16 o 
   7   1   6       31.47       30.93      2.43 o 
   8   1   6       16.58       18.20      2.39 o 
   9   1   6        3.30        4.52      1.42 o 
  10   1   6       16.19       16.53      3.15 o 
  11   1   6        0.70       -0.34      2.95 o 
 -13   2   6       55.47       57.82      4.35 o 
 -12   2   6      153.63      163.69      8.67 o 
 -11   2   6       12.35       11.71      2.00 o 
 -10   2   6      102.59      108.75      5.00 o 
  -9   2   6      112.87      110.96      3.43 o 
  -8   2   6        2.66        1.10      1.28 o 
  -7   2   6      323.28      333.62      7.08 o 
  -6   2   6       62.70       67.02      2.48 o 
  -5   2   6       93.31       91.45      2.70 o 
  -4   2   6      466.53      504.78      7.90 o 
  -3   2   6      514.39      536.44      8.00 o 
  -2   2   6      108.52      103.60      2.36 o 
  -1   2   6       24.43       29.91      1.55 o 
   0   2   6      244.87      262.04      4.30 o 
   1   2   6      517.09      514.80      8.70 o 
   2   2   6      617.26      613.98      8.77 o 
   3   2   6       51.24       58.00      2.42 o 
   4   2   6       29.51       28.16      2.64 o 
   5   2   6      472.97      491.41      8.92 o 
   6   2   6      503.98      505.91     10.51 o 
   7   2   6      630.51      660.14     21.56 o 
   8   2   6       10.26       10.16      2.20 o 
   9   2   6      201.86      208.24      7.96 o 
  10   2   6      466.59      584.88     13.85 o 
  11   2   6      167.56      162.91      8.48 o 
 -13   3   6       27.27       20.87      3.48 o 
 -12   3   6        0.67        0.34      2.25 o 
 -11   3   6       97.56       87.98      4.79 o 
 -10   3   6       11.62        9.16      1.87 o 
  -9   3   6       81.51       81.22      3.13 o 
  -8   3   6       26.61       28.18      1.90 o 
  -7   3   6       40.78       40.22      2.44 o 
  -6   3   6      161.57      164.78      4.85 o 
  -5   3   6       56.01       56.26      2.82 o 
  -4   3   6       68.01       74.60      2.68 o 
  -3   3   6       59.17       52.57      2.04 o 
  -2   3   6      122.83      138.53      3.12 o 
  -1   3   6        6.57       11.64      1.46 o 
   0   3   6        8.27        9.64      1.13 o 
   1   3   6       63.28       56.73      2.01 o 
   2   3   6       21.46       23.99      2.32 o 
   3   3   6        7.14        5.56      1.14 o 
   4   3   6      102.73      106.52      4.63 o 
   5   3   6        4.96        4.74      1.58 o 
   6   3   6        4.29        3.67      1.86 o 
   7   3   6       10.60       10.38      2.16 o 
   8   3   6       89.43       76.66      3.29 o 
   9   3   6        0.41        1.73      1.05 o 
  10   3   6       26.50       30.98      5.84 o 
  11   3   6       19.44       19.57      3.37 o 
 -13   4   6        2.22        3.74      1.98 o 
 -12   4   6       48.66       52.92      4.18 o 
 -11   4   6       55.05       53.57      5.98 o 
 -10   4   6       66.50       69.32      3.35 o 
  -9   4   6      282.67      283.56      5.77 o 
  -8   4   6      178.33      173.61      6.03 o 
  -7   4   6        9.79       11.26      1.68 o 
  -6   4   6      150.42      153.39      7.26 o 
  -5   4   6      988.95     1043.40     19.06 o 
  -4   4   6       17.65       14.22      1.84 o 
  -3   4   6      848.38      877.90     11.54 o 
  -2   4   6      396.42      423.67      6.16 o 
  -1   4   6       10.78       12.99      1.51 o 
   0   4   6       24.53       32.53      1.76 o 
   1   4   6      205.26      212.93      5.37 o 
   2   4   6       45.23       41.10      3.17 o 
   3   4   6      292.12      298.96      7.39 o 
   4   4   6     1053.83     1101.76     24.03 o 
   5   4   6      131.33      138.72      4.99 o 
   6   4   6      141.82      140.87      4.86 o 
   7   4   6      183.16      188.53      9.47 o 
   8   4   6       51.14       55.96      4.02 o 
   9   4   6      344.05      370.02     13.30 o 
  10   4   6      407.50      454.66     11.26 o 
 -12   5   6        9.60        5.83      1.34 o 
 -11   5   6        0.68        0.85      1.09 o 
 -10   5   6        4.21        5.60      1.82 o 
  -9   5   6        5.42        5.44      1.30 o 
  -8   5   6        1.52        0.67      1.22 o 
  -7   5   6        3.58        2.17      1.23 o 
  -6   5   6       81.43       78.89      3.11 o 
  -5   5   6      439.53      440.26     19.93 o 
  -4   5   6       86.49       82.95      3.90 o 
  -3   5   6       51.27       44.68      1.77 o 
  -2   5   6       65.21       66.77      3.48 o 
  -1   5   6       12.99       13.21      1.71 o 
   0   5   6        4.90        3.36      1.34 o 
   1   5   6        2.90        2.59      1.16 o 
   2   5   6      108.62      104.51      4.55 o 
   3   5   6        0.28        1.33      2.11 o 
   4   5   6      158.13      153.96      5.21 o 
   5   5   6       13.70       14.20      2.65 o 
   6   5   6       12.95       12.10      2.15 o 
   7   5   6        8.30        8.19      2.10 o 
   8   5   6       72.38       70.45      4.66 o 
   9   5   6       36.62       34.54      3.52 o 
  10   5   6        0.97        2.22      1.54 o 
 -12   6   6       47.76       47.74      3.94 o 
 -11   6   6       77.49       80.58      7.27 o 
 -10   6   6       54.64       55.15      3.84 o 
  -9   6   6      147.80      149.49      6.47 o 
  -8   6   6      314.76      310.39      7.71 o 
  -7   6   6       85.49       76.93      3.11 o 
  -6   6   6       22.60       18.85      1.92 o 
  -5   6   6      407.02      419.74     12.24 o 
  -4   6   6       22.86       19.37      2.18 o 
  -3   6   6       45.57       43.85      3.00 o 
  -2   6   6       33.19       32.68      2.03 o 
  -1   6   6      290.40      309.64      6.00 o 
   0   6   6      365.24      350.97      9.15 o 
   1   6   6      110.65      118.57      4.29 o 
   2   6   6        9.81        9.74      1.80 o 
   3   6   6      420.41      432.55     10.84 o 
   4   6   6      542.07      548.94     12.20 o 
   5   6   6      268.60      257.89      8.11 o 
   6   6   6       27.52       26.58      3.21 o 
   7   6   6       69.89       75.15      4.87 o 
   8   6   6      152.52      147.36      5.91 o 
   9   6   6      268.49      273.67      7.68 o 
 -11   7   6        2.75        3.20      1.64 o 
 -10   7   6       12.38       10.90      1.81 o 
  -9   7   6        4.56        4.82      1.54 o 
  -8   7   6       48.22       35.42      6.83 o 
  -7   7   6       18.26       16.00      1.98 o 
  -6   7   6        0.96       -0.18      1.88 o 
  -5   7   6        4.54        3.13      1.61 o 
  -4   7   6        2.19        1.89      1.31 o 
  -3   7   6        1.39        1.15      1.66 o 
  -2   7   6        1.51        4.00      2.10 o 
  -1   7   6      129.09      126.11      4.75 o 
   0   7   6      312.69      309.52     10.49 o 
   1   7   6       56.42       42.09      2.90 o 
   2   7   6       16.36       14.39      2.72 o 
   3   7   6        0.51        1.25      1.61 o 
   4   7   6       52.42       49.24      3.37 o 
   5   7   6       10.85       12.28      2.29 o 
   6   7   6        0.02        1.38      1.51 o 
   7   7   6        7.04        9.31      2.25 o 
   8   7   6       12.88       10.28      2.46 o 
   9   7   6       12.16        7.82      2.36 o 
 -10   8   6       35.60       30.87      2.79 o 
  -9   8   6       85.92      102.94      6.37 o 
  -8   8   6        4.67        3.40      1.88 o 
  -7   8   6      152.65      152.21     11.70 o 
  -6   8   6      105.50      109.02      5.51 o 
  -5   8   6        7.35        7.65      1.96 o 
  -4   8   6      470.95      462.01     17.94 o 
  -3   8   6       18.11       23.07      2.69 o 
  -2   8   6       16.71       19.52      3.08 o 
  -1   8   6      151.13      163.60      6.43 o 
   0   8   6      397.87      378.58      9.08 o 
   1   8   6       53.05       63.73      3.66 o 
   2   8   6      106.09       97.72      4.28 o 
   3   8   6        9.58        9.95      2.13 o 
   4   8   6       73.96       67.68      4.18 o 
   5   8   6      174.22      165.41      6.24 o 
   6   8   6        8.61        5.42      1.78 o 
   7   8   6      237.71      242.00      6.85 o 
   8   8   6      128.73      138.80      4.86 o 
  -9   9   6       44.72       47.96      4.72 o 
  -8   9   6        0.09       -0.52      1.66 o 
  -7   9   6        9.94        7.69      1.82 o 
  -6   9   6        0.00       -0.78      1.60 o 
  -5   9   6       17.35       15.99      2.32 o 
  -4   9   6      139.92      126.13      8.89 o 
  -3   9   6       49.41       48.57      5.08 o 
  -2   9   6       19.59       18.94      3.07 o 
  -1   9   6       14.49       13.95      3.67 o 
   0   9   6       36.30       35.41      4.32 o 
   1   9   6       14.98        8.69      2.15 o 
   2   9   6       21.87       19.66      2.22 o 
   3   9   6        1.06        1.28      1.57 o 
   4   9   6       81.93       80.15      4.16 o 
   5   9   6       15.42       13.01      2.20 o 
   6   9   6      144.48      147.50      5.49 o 
   7   9   6        4.30        4.66      2.01 o 
  -7  10   6       67.53       62.66      9.26 o 
  -6  10   6       19.23       16.02      2.69 o 
  -5  10   6       56.85       67.79      8.76 o 
  -4  10   6       42.97       41.23      4.85 o 
  -3  10   6      130.18      154.58     13.13 o 
  -2  10   6       15.59       15.89      2.78 o 
  -1  10   6       51.55       52.51      5.83 o 
   0  10   6       21.50       28.54      3.86 o 
   1  10   6       30.69       28.95      3.98 o 
   2  10   6       84.56       83.00      4.33 o 
   3  10   6      104.88      116.43      5.98 o 
   4  10   6        6.05        4.46      1.75 o 
   5  10   6      186.09      193.64      5.43 o 
  -5  11   6        3.12       -0.44      2.17 o 
  -4  11   6        3.23        2.86      2.07 o 
  -3  11   6       11.29       18.18      3.72 o 
  -2  11   6       29.34       26.66      3.70 o 
  -1  11   6       19.57       20.12      3.44 o 
   0  11   6        0.40        0.05      1.55 o 
   1  11   6        2.25        0.89      2.40 o 
   2  11   6        1.45        2.74      2.29 o 
   3  11   6        8.99        9.68      2.42 o 
 -12   1   7        8.58        3.93      2.32 o 
 -11   1   7      228.97      235.21      9.19 o 
 -10   1   7      274.28      285.13     11.36 o 
  -9   1   7      149.98      140.30      5.21 o 
  -8   1   7        5.50        2.99      1.43 o 
  -7   1   7       21.95       17.02      4.91 o 
  -6   1   7      852.60      936.29     20.63 o 
  -5   1   7      442.10      452.43      8.39 o 
  -4   1   7      346.13      359.54      6.26 o 
  -3   1   7        1.19        0.68      0.94 o 
  -2   1   7      463.62      502.95      6.85 o 
  -1   1   7      540.50      563.32      6.86 o 
   0   1   7      572.27      577.81      7.70 o 
   1   1   7      394.53      416.38      7.34 o 
   2   1   7      363.71      380.70      6.94 o 
   3   1   7     1474.58     1556.30     32.88 o 
   4   1   7      112.41      108.52      3.85 o 
   5   1   7      375.09      382.12      8.25 o 
   6   1   7       90.53       92.14      3.35 o 
   7   1   7      279.26      288.16     13.35 o 
   8   1   7      312.57      327.28     10.27 o 
   9   1   7      275.57      334.27      8.56 o 
  10   1   7        9.82        4.81      1.80 o 
 -12   2   7       68.42       50.97     12.56 o 
 -11   2   7        1.67        2.64      1.02 o 
 -10   2   7       28.94       26.67      7.27 o 
  -9   2   7        7.76        6.95      1.71 o 
  -8   2   7      102.26       99.10      4.99 o 
  -7   2   7       97.14      102.18      4.19 o 
  -6   2   7      321.28      342.48      8.32 o 
  -5   2   7       42.07       44.58      2.61 o 
  -4   2   7        6.06        4.94      0.87 o 
  -3   2   7       63.33       64.96      1.87 o 
  -2   2   7       85.64       93.12      2.34 o 
  -1   2   7       31.72       32.78      1.47 o 
   0   2   7       28.62       31.18      3.54 o 
   1   2   7        1.82        2.42      1.26 o 
   2   2   7       68.61       67.93      2.59 o 
   3   2   7      450.15      454.17      9.82 o 
   4   2   7      871.21      953.12     12.78 o 
   5   2   7       11.88       12.59      2.86 o 
   6   2   7       12.65       17.97      3.00 o 
   7   2   7       24.08       25.87      3.17 o 
   8   2   7       16.80       13.06      4.06 o 
   9   2   7        6.89        6.35      1.91 o 
  10   2   7       12.16       15.44      2.88 o 
 -12   3   7       27.68       21.56      6.97 o 
 -11   3   7        0.59        1.77      1.89 o 
 -10   3   7       25.80       24.03      3.70 o 
  -9   3   7       70.48       72.85      5.69 o 
  -8   3   7      133.07      136.81      4.43 o 
  -7   3   7       38.77       38.54      2.41 o 
  -6   3   7      597.16      638.36     14.41 o 
  -5   3   7       66.89       63.90      4.04 o 
  -4   3   7      354.20      350.12     10.23 o 
  -3   3   7      349.95      354.75      6.53 o 
  -2   3   7      908.10      933.18     14.63 o 
  -1   3   7      562.62      578.77      8.63 o 
   0   3   7      337.25      341.25      6.96 o 
   1   3   7      373.60      387.34     10.40 o 
   2   3   7      114.93      106.81      4.71 o 
   3   3   7      361.04      350.69      9.22 o 
   4   3   7      243.82      247.75      8.90 o 
   5   3   7      239.11      258.64      7.64 o 
   6   3   7      185.56      194.75      6.82 o 
   7   3   7      488.11      555.01     26.47 o 
   8   3   7      151.40      147.86      5.98 o 
   9   3   7       23.54       21.72      5.17 o 
 -12   4   7        0.03        3.16      1.37 o 
 -11   4   7        1.90        0.69      1.43 o 
 -10   4   7       12.53       14.75      3.06 o 
  -9   4   7       57.61       48.85      3.24 o 
  -8   4   7       32.55       29.39      2.56 o 
  -7   4   7       79.32       65.35      3.32 o 
  -6   4   7       52.07       48.93      3.21 o 
  -5   4   7        8.33        4.85      2.14 o 
  -4   4   7        0.17        2.86      1.72 o 
  -3   4   7        2.60        0.93      1.44 o 
  -2   4   7      151.21      138.20      4.16 o 
  -1   4   7        0.08        1.37      0.99 o 
   0   4   7      316.38      303.32      9.30 o 
   1   4   7       71.46       75.70      3.47 o 
   2   4   7      138.58      135.62      4.82 o 
   3   4   7      106.94      110.20      4.83 o 
   4   4   7        0.20        0.93      1.29 o 
   5   4   7       73.31       76.20      4.41 o 
   6   4   7        3.72        2.50      1.91 o 
   7   4   7       33.52       33.02      4.31 o 
   8   4   7       25.21       25.48      3.56 o 
   9   4   7       24.23       30.17      3.53 o 
 -11   5   7       47.97       50.99      4.14 o 
 -10   5   7       80.46       87.79      4.21 o 
  -9   5   7       28.73       29.31      2.85 o 
  -8   5   7      310.47      319.91     12.17 o 
  -7   5   7      302.80      310.43      7.88 o 
  -6   5   7        0.65        1.50      1.60 o 
  -5   5   7      188.19      194.51      6.29 o 
  -4   5   7       35.97       40.13      2.71 o 
  -3   5   7      162.98      163.82      8.01 o 
  -2   5   7      348.48      349.70      8.85 o 
  -1   5   7      526.98      529.61     12.83 o 
   0   5   7       15.17       23.54      3.17 o 
   1   5   7      506.97      526.61     12.92 o 
   2   5   7       58.77       57.90      3.52 o 
   3   5   7      443.96      454.24      9.81 o 
   4   5   7      291.45      297.53      8.36 o 
   5   5   7      301.68      305.97     10.63 o 
   6   5   7      242.87      264.68      8.24 o 
   7   5   7       19.23       21.71      2.88 o 
   8   5   7      134.27      125.61      4.79 o 
 -10   6   7       10.89       15.01      2.16 o 
  -9   6   7        0.02        1.23      1.35 o 
  -8   6   7        7.87        8.52      2.20 o 
  -7   6   7       18.75       18.48      2.49 o 
  -6   6   7       83.23       79.60      3.99 o 
  -5   6   7       77.10       71.97      3.76 o 
  -4   6   7       16.33       16.28      2.13 o 
  -3   6   7        0.22        0.56      1.27 o 
  -2   6   7       64.43       65.97      3.51 o 
  -1   6   7       44.73       42.64      2.70 o 
   0   6   7        8.55        7.36      1.75 o 
   1   6   7        6.84        8.33      1.97 o 
   2   6   7        0.06       -0.23      1.37 o 
   3   6   7       43.37       41.79      3.42 o 
   4   6   7        4.03        3.40      1.79 o 
   5   6   7        8.79        9.03      2.31 o 
   6   6   7        3.10        1.83      1.71 o 
   7   6   7       40.10       40.85      5.54 o 
   8   6   7       66.41       73.64      6.02 o 
 -10   7   7       74.54       70.08      8.69 o 
  -9   7   7       50.94       51.36      3.85 o 
  -8   7   7       48.70       53.32      3.94 o 
  -7   7   7       84.83       91.17      5.09 o 
  -6   7   7       71.38       65.78      4.68 o 
  -5   7   7        0.48        1.80      1.74 o 
  -4   7   7      510.60      535.25     10.32 o 
  -3   7   7      107.34      108.43      4.49 o 
  -2   7   7      101.98      101.61      5.80 o 
  -1   7   7       92.32       91.03      5.98 o 
   0   7   7      138.68      134.99      5.35 o 
   1   7   7      174.33      182.55      5.08 o 
   2   7   7      260.24      257.62      8.74 o 
   3   7   7      271.36      267.18     10.66 o 
   4   7   7       74.66       66.65      5.44 o 
   5   7   7      211.56      236.08      7.28 o 
   6   7   7        7.73        7.64      2.12 o 
   7   7   7       98.16      101.15      5.14 o 
  -8   8   7        0.69        6.49      2.80 o 
  -7   8   7       12.81       10.78      1.83 o 
  -6   8   7       16.52       11.87      2.17 o 
  -5   8   7       35.43       23.58      2.64 o 
  -4   8   7        6.09        3.67      1.43 o 
  -3   8   7        0.01       -0.47      1.50 o 
  -2   8   7       22.03       19.38      3.49 o 
  -1   8   7        0.31        2.73      1.87 o 
   0   8   7       61.91       54.00      5.41 o 
   1   8   7       48.02       45.75      3.78 o 
   2   8   7        5.78        5.61      1.59 o 
   3   8   7       24.36       25.38      3.69 o 
   4   8   7        2.43        2.29      1.31 o 
   5   8   7        0.02        2.03      1.75 o 
   6   8   7        0.01        0.27      1.42 o 
  -7   9   7       41.24       49.57      4.64 o 
  -6   9   7       81.13       76.30      6.26 o 
  -5   9   7       30.99       33.31      2.96 o 
  -4   9   7      199.66      215.51      6.51 o 
  -3   9   7       77.28       77.89      5.52 o 
  -2   9   7      129.35      153.18      8.94 o 
  -1   9   7       59.11       55.23      5.46 o 
   0   9   7      105.91       93.08      7.17 o 
   1   9   7       38.96       39.89      4.65 o 
   2   9   7       82.06       78.03      5.64 o 
   3   9   7       92.48       89.46      4.58 o 
   4   9   7       13.61       12.71      3.26 o 
  -5  10   7        2.88        5.65      1.84 o 
  -4  10   7        4.06        2.60      2.44 o 
  -3  10   7        2.15        0.66      2.12 o 
  -2  10   7        4.11        5.08      2.70 o 
  -1  10   7        1.69        2.90      2.03 o 
   0  10   7        0.23        2.73      1.86 o 
   1  10   7        8.18        5.42      2.11 o 
   2  10   7        7.94        7.46      3.20 o 
 -11   0   8      246.71      278.23     10.98 o 
 -10   0   8      204.12      216.12      8.79 o 
  -9   0   8      123.04      118.23      7.87 o 
  -8   0   8      328.96      324.77     17.53 o 
  -7   0   8      801.37      902.78     19.82 o 
  -6   0   8        5.28        2.67      2.87 o 
  -5   0   8       94.79       93.43      5.75 o 
  -4   0   8      396.93      446.72     11.37 o 
  -3   0   8       93.50       83.36      4.11 o 
  -2   0   8      275.79      291.97      9.43 o 
  -1   0   8       78.79       77.42      3.50 o 
   0   0   8      119.57      121.13      5.62 o 
   1   0   8      453.62      490.00     13.08 o 
   2   0   8      504.19      533.17     14.55 o 
   3   0   8      145.28      158.35      5.49 o 
   4   0   8      199.66      215.63      6.29 o 
   5   0   8      199.83      213.44      9.39 o 
   6   0   8      372.99      394.54     20.40 o 
   7   0   8        5.54        2.33      3.70 o 
   8   0   8       24.50       30.14     10.70 o 
 -11   1   8        4.91        3.65      1.45 o 
 -10   1   8       33.48       27.50      6.89 o 
  -9   1   8       12.83       12.51      3.28 o 
  -8   1   8        1.77        2.78      1.81 o 
  -7   1   8      243.46      266.50      7.39 o 
  -6   1   8       14.00       11.97      3.22 o 
  -5   1   8        0.31        0.69      0.93 o 
  -4   1   8       14.05       13.88      2.71 o 
  -3   1   8       49.93       56.48      2.36 o 
  -2   1   8       27.91       22.16      2.00 o 
  -1   1   8       32.15       31.45      2.38 o 
   0   1   8       18.06       19.50      2.24 o 
   1   1   8       10.36       11.84      1.56 o 
   2   1   8       34.87       33.86      3.23 o 
   3   1   8      250.59      269.45      5.86 o 
   4   1   8       64.04       67.53      7.98 o 
   5   1   8        1.54        2.85      2.00 o 
   6   1   8        0.28        5.65      4.88 o 
   7   1   8        6.13        5.88      2.27 o 
   8   1   8        8.72        7.65      2.95 o 
 -11   2   8      100.19      104.56      5.97 o 
 -10   2   8       75.64       69.41      3.85 o 
  -9   2   8       12.92       11.45      3.39 o 
  -8   2   8      329.57      356.44     12.24 o 
  -7   2   8       85.84       91.13      5.00 o 
  -6   2   8      394.30      442.37      8.24 o 
  -5   2   8       70.66       72.06      3.63 o 
  -4   2   8      381.16      385.47     10.61 o 
  -3   2   8      526.03      554.91      8.93 o 
  -2   2   8      264.49      280.21      7.26 o 
  -1   2   8       20.19       19.90      2.26 o 
   0   2   8      201.83      220.43      5.39 o 
   1   2   8      363.16      368.58      8.67 o 
   2   2   8      362.96      381.90      9.86 o 
   3   2   8        1.24        1.73      1.67 o 
   4   2   8       32.68       32.79      7.55 o 
   5   2   8       50.02       60.37      8.81 o 
   6   2   8      121.13      119.89      6.03 o 
   7   2   8       72.71       65.46      4.54 o 
   8   2   8        5.88        3.55      2.39 o 
 -10   3   8        0.03        0.89      1.19 o 
  -9   3   8      111.80      112.57      6.00 o 
  -8   3   8        0.91        1.14      1.83 o 
  -7   3   8      323.54      324.15     12.37 o 
  -6   3   8       33.04       31.29      3.07 o 
  -5   3   8        0.24        1.21      0.83 o 
  -4   3   8       76.68       69.89      2.78 o 
  -3   3   8        0.25        1.02      1.20 o 
  -2   3   8        0.97        1.36      1.43 o 
  -1   3   8       59.93       54.49      3.10 o 
   0   3   8        2.97        0.84      1.32 o 
   1   3   8        7.24        9.91      2.13 o 
   2   3   8       11.54       12.10      2.16 o 
   3   3   8       60.14       60.07      4.20 o 
   4   3   8        0.92        0.45      1.53 o 
   5   3   8        0.21        2.67      1.33 o 
   6   3   8       29.49       29.36      3.49 o 
   7   3   8       18.21       18.67      3.12 o 
 -10   4   8       70.19       75.01      6.12 o 
  -9   4   8       39.09       40.95      4.92 o 
  -8   4   8      192.50      192.59      7.77 o 
  -7   4   8       12.10       12.93      2.03 o 
  -6   4   8      503.08      518.14     18.31 o 
  -5   4   8      181.43      180.35      5.61 o 
  -4   4   8      118.21      111.52      4.03 o 
  -3   4   8      384.25      387.33     12.73 o 
  -2   4   8      121.03      115.84      8.23 o 
  -1   4   8      152.95      154.69      4.97 o 
   0   4   8       75.63       72.36      3.61 o 
   1   4   8      124.35      125.09      4.67 o 
   2   4   8      127.41      139.22      4.73 o 
   3   4   8      164.50      174.69      6.71 o 
   4   4   8       59.38       59.55      4.92 o 
   5   4   8        0.48        1.27      1.31 o 
   6   4   8      154.85      161.67      5.55 o 
   7   4   8        2.41        3.85      1.70 o 
  -9   5   8        0.41        5.69      2.73 o 
  -8   5   8       25.93       26.63      2.77 o 
  -7   5   8        1.36       -0.15      2.69 o 
  -6   5   8        1.86        1.53      1.51 o 
  -5   5   8       20.86       21.48      2.29 o 
  -4   5   8        2.06        2.21      1.39 o 
  -3   5   8       76.24       80.06      6.12 o 
  -2   5   8        9.61        8.38      2.78 o 
  -1   5   8       15.57       13.20      2.85 o 
   0   5   8        4.54        3.74      1.55 o 
   1   5   8        0.53        1.53      1.41 o 
   2   5   8       19.99       21.69      3.26 o 
   3   5   8       34.29       28.41      3.63 o 
   4   5   8        9.33       10.42      2.72 o 
   5   5   8        1.35        2.31      1.68 o 
   6   5   8        1.30        0.13      1.75 o 
  -9   6   8      178.54      177.55      6.16 o 
  -8   6   8      145.38      149.15      6.09 o 
  -7   6   8       70.14       62.27      6.44 o 
  -6   6   8      118.53      108.65      4.82 o 
  -5   6   8       52.10       51.88      3.54 o 
  -4   6   8       74.32       72.33      8.89 o 
  -3   6   8       72.27       73.44      6.01 o 
  -2   6   8       45.03       45.55      4.60 o 
  -1   6   8      336.18      329.27     17.30 o 
   0   6   8       72.60       73.90      5.49 o 
   1   6   8       11.59        9.14      1.94 o 
   2   6   8       32.10       32.28      3.72 o 
   3   6   8      188.81      191.11      6.87 o 
   4   6   8      175.63      178.42      5.65 o 
   5   6   8       24.13       19.77      3.05 o 
   6   6   8       87.62       90.99      6.26 o 
  -7   7   8        0.00        2.24      1.56 o 
  -6   7   8       31.91       28.87      2.81 o 
  -5   7   8        0.35        1.87      1.78 o 
  -4   7   8        4.63        4.42      2.30 o 
  -3   7   8        3.39        2.10      4.25 o 
  -2   7   8        4.21        2.66      2.10 o 
  -1   7   8       15.31       12.29      3.28 o 
   0   7   8        2.57        1.84      2.32 o 
   1   7   8       66.82       53.18      5.22 o 
   2   7   8        7.89        5.16      1.72 o 
   3   7   8       10.87        9.56      2.53 o 
   4   7   8        3.85        5.16      1.88 o 
  -6   8   8       77.34       74.88      4.80 o 
  -5   8   8       20.89       14.77      5.04 o 
  -4   8   8      167.57      175.16      8.91 o 
  -3   8   8       52.89       52.54      7.24 o 
  -2   8   8      136.97      143.37     10.02 o 
  -1   8   8      122.68      128.49     10.67 o 
   0   8   8      128.18      120.30      6.85 o 
   1   8   8        1.04        0.09      2.01 o 
   2   8   8       68.05       67.07      5.85 o 
   3   8   8       19.90       15.78      3.14 o 
  -2   9   8        0.94        0.97      1.82 o 
  -1   9   8        6.31        7.03      2.55 o 
  -9   1   9       65.63       72.01      4.58 o 
  -8   1   9       25.27       21.36      6.66 o 
  -7   1   9      448.46      532.60      9.94 o 
  -6   1   9       48.94       40.69      3.75 o 
  -5   1   9      154.54      147.02      8.70 o 
  -4   1   9       23.05       26.38      4.12 o 
  -3   1   9        1.75        1.96      1.52 o 
  -2   1   9        3.34        3.35      1.01 o 
  -1   1   9      101.42       97.64      4.46 o 
   0   1   9      100.12      103.78      4.41 o 
   1   1   9        2.19        3.58      1.25 o 
   2   1   9      318.52      345.95      9.94 o 
   3   1   9       17.44       16.82      2.67 o 
   4   1   9       46.05       46.70      3.31 o 
   5   1   9       25.69       30.07      3.90 o 
   6   1   9       21.38       18.52      5.61 o 
  -9   2   9        1.14        3.63      2.16 o 
  -8   2   9        1.92        1.69      1.43 o 
  -7   2   9        5.90        4.63      2.17 o 
  -6   2   9       28.96       27.78      3.34 o 
  -5   2   9       77.12       81.24      5.72 o 
  -4   2   9        3.16        3.21      1.02 o 
  -3   2   9        2.83        2.55      1.36 o 
  -2   2   9       76.45       81.18      5.80 o 
  -1   2   9        6.17        5.04      1.21 o 
   0   2   9        8.23        8.02      2.35 o 
   1   2   9        0.72        1.20      1.52 o 
   2   2   9       18.48       18.22      3.03 o 
   3   2   9        5.19        3.31      1.10 o 
   4   2   9       15.05       20.42      2.66 o 
   5   2   9        0.03        0.59      1.74 o 
  -8   3   9       68.21       74.28      4.39 o 
  -7   3   9        3.64        3.64      1.70 o 
  -6   3   9       58.28       58.95      4.39 o 
  -5   3   9      111.35      114.63      5.85 o 
  -4   3   9       10.30       12.44      2.19 o 
  -3   3   9      196.38      201.63      9.64 o 
  -2   3   9      209.90      217.53      9.91 o 
  -1   3   9        3.87        4.43      2.17 o 
   0   3   9       66.07       64.37      5.73 o 
   1   3   9        1.61        2.24      1.48 o 
   2   3   9        0.63        1.23      1.54 o 
   3   3   9      162.14      169.03      5.68 o 
   4   3   9       63.92       65.42      8.52 o 
   5   3   9       35.27       39.71      4.48 o 
  -8   4   9        0.84        1.34      2.02 o 
  -7   4   9        0.96        2.88      1.76 o 
  -6   4   9       44.04       36.49      2.69 o 
  -5   4   9        0.10        2.06      1.29 o 
  -4   4   9        1.62        2.73      1.21 o 
  -3   4   9        4.46        4.22      1.93 o 
  -2   4   9       50.35       42.52      5.20 o 
  -1   4   9       16.09       16.72      3.37 o 
   0   4   9       23.64       22.12      3.18 o 
   1   4   9       39.22       37.65      4.13 o 
   2   4   9      134.06      142.29      4.61 o 
   3   4   9        4.81        7.44      2.01 o 
   4   4   9        0.00        1.37      1.44 o 
  -7   5   9       14.70       13.96      2.27 o 
  -6   5   9       17.45       11.48      2.44 o 
  -5   5   9       76.25       67.93      5.18 o 
  -4   5   9       21.48       21.44      3.37 o 
  -3   5   9       45.50       47.43      4.40 o 
  -2   5   9       36.91       33.71      4.04 o 
  -1   5   9       11.33       10.55      2.63 o 
   0   5   9       73.72       72.00      5.60 o 
   1   5   9        4.57        3.91      1.54 o 
   2   5   9        0.53        1.12      1.41 o 
   3   5   9       55.87       55.79      5.20 o 
  -5   6   9       32.62       35.51      4.36 o 
  -4   6   9       36.98       32.91      4.14 o 
  -3   6   9        0.43       -2.04      2.04 o 
  -2   6   9        2.69        1.66      2.07 o 
  -1   6   9        2.80        3.62      2.32 o 
   0   6   9       21.23       21.49      3.40 o 
   1   6   9        5.21        6.44      2.31 o 
   2   6   9        8.85        7.17      1.87 o 
  -2   7   9       35.92       37.20      4.50 o 
  -1   7   9       19.02       18.14      3.79 o 
  -5   0  10       37.90       26.03     10.85 o 
  -4   0  10      131.21      126.04     20.13 o 
  -3   0  10      103.49       99.22     16.29 o 
  -2   0  10       27.82       22.18      9.95 o 
  -1   0  10        8.44        6.94      2.52 o 
   0   0  10       54.72       59.70      5.59 o 
   1   0  10      133.57      140.76      7.45 o 
  -5   1  10        4.55        1.49      1.38 o 
  -4   1  10        0.75        2.32      2.94 o 
  -3   1  10        0.07        2.81      2.36 o 
  -2   1  10       11.13        8.92      2.61 o 
  -1   1  10        3.00        3.63      1.81 o 
   0   1  10        0.13        1.68      1.59 o 
   1   1  10        0.01       -1.28      1.71 o 
   2   1  10       41.28       33.51      6.85 o 
  -5   2  10       17.25       15.06      7.57 o 
  -4   2  10       23.83       20.90      7.31 o 
  -3   2  10       99.77       96.22      8.11 o 
  -2   2  10       50.72       43.55     10.46 o 
  -1   2  10       33.61       39.81      6.44 o 
   0   2  10       31.19       33.85      4.04 o 
   1   2  10      233.51      243.85      9.38 o 
  -4   3  10       18.21       15.12      3.91 o 
  -3   3  10        0.53       -0.56      2.01 o 
  -2   3  10        0.39        2.32      2.05 o 
  -1   3  10        0.08        3.64      4.83 o 
   0   3  10        7.82        6.35      2.45 o 
                                                 
